# Supplementary material for: 2-(4-Methyl-2-phenyl­piperazin-4-ium-1-yl)pyridine-3-carboxyl­ate dihydrate
Source: Acta Crystallogr Sect E Struct Rep Online. 2008 Jun 7;64(Pt 7):o1234. doi: 10.1107/S1600536808011288 (PMC2961778; doi:10.1107/S1600536808011288)
Supplement: Supplementary file 1 [file e-64-o1234-sup1.cif]

##############################################################################
###                                                                        ###
###        Electronic paper (Acta Crystallographica Section E)             ###
###                                                                        ###
##############################################################################
#                                                                            #
# This CIF contains the data in a paper accepted for publication in Acta     #
# Crystallographica Section E. It conforms to the requirements of Notes      #
# for Authors for Section E, and has been peer reviewed under the auspices   #
# of the IUCr Commission on Journals.                                        #
#                                                                            #
# Full details of the Crystallographic Information File format               #
# are given in the paper "The Crystallographic Information File (CIF):       #
# a New Standard Archive File for Crystallography" by S. R. Hall, F. H.      #
# Allen and I. D. Brown [Acta Cryst. (1991), A47, 655-685].                  #
#                                                                            #
# The current version of the core CIF dictionary is obtainable from          #
# ftp://ftp.iucr.org/pub/cif_core.dic. The current version number is 2.4.    #
#                                                                            #
# Software is freely available for graphical display of the structure(s) in  #
# this CIF.  For information consult the CIF home page http://www.iucr.org/  #
# cif/home.html                                                              #
#                                                                            #
# This file may be used for bona fide research purposes within the           #
# scientific community so long as proper attribution is given to the journal # 
# article from which it was obtained.                                        #
#                                                                            #
##############################################################################
                                             
data_global
_audit_creation_method     SHELXL-97
_journal_data_validation_number     ?
_journal_date_recd_electronic     2008-01-11
_journal_date_accepted     2008-04-21
_journal_name_full     'Acta Crystallographica, Section E'
_journal_year     2008
_journal_volume     64
_journal_issue      7
_journal_page_first     o1234
_journal_page_last     o1234
_journal_paper_category     QO
_journal_coeditor_code     FL2184
_publ_contact_author_name     'Professor Ai-Jun Li'
_publ_contact_author_address
;School of Chemical Engineering and Technology,
Tianjin University,
Tianjin 300072,
People's Republic of China
;
_publ_contact_author_email     liaj@yeah.net
_publ_contact_author_fax     '8622 2740 0911'
_publ_contact_author_phone     '8622 2740 0911'
_publ_section_title
;
2-(4-Methyl-2-phenylpiperazin-4-ium-1-yl)pyridine-3-carboxylate dihydrate
;
loop_
    _publ_author_name
    _publ_author_footnote
    _publ_author_address
    'Li, Ai-Jun' .
;
College of Chemical and Pharmaceutical Engineering
Hebei University of Science and Technology
Shijiazhuang 050018
People's Republic of China
;
    'Zhang, Xiao-Hua' .
;
Department of Chemical and Environmental Engineering
Hebei Chemical and Pharmaceutical College
Shijiazhuang 050026
People's Republic of China
;
    'Sun, Wen-Qian' .
;
School of Chemical Engineering and Technology
Tianjin University
Tianjin 300072
People's Republic of China
;
    'Zhou, Xue-Qin' .
;
School of Chemical Engineering and Technology
Tianjin University
Tianjin 300072
People's Republic of China
;
    'Liu, Dong-Zhi' .
;
School of Chemical Engineering and Technology
Tianjin University
Tianjin 300072
People's Republic of China
;
data_I
_chemical_name_systematic
;
2-(4-Methyl-2-phenylpiperazin-4-ium-1-yl)pyridine-3-carboxylate dihydrate
;
_chemical_name_common     ?
_chemical_formula_moiety     'C17 H19 N3 O2, 2(H2 O1)'
_chemical_formula_sum     'C17 H23 N3 O4'
_chemical_formula_iupac     'C17 H19 N3 O2, 2H2 O1'
_chemical_formula_weight     333.38
_chemical_melting_point     ?
_symmetry_cell_setting     Monoclinic
_symmetry_space_group_name_H-M     'P 21/n'
loop_
    _symmetry_equiv_pos_as_xyz
    'x, y, z'
    '-x+1/2, y+1/2, -z+1/2'
    '-x, -y, -z'
    'x-1/2, -y-1/2, z-1/2'
_cell_length_a     12.730(7)
_cell_length_b     8.157(4)
_cell_length_c     16.814(9)
_cell_angle_alpha     90.00
_cell_angle_beta     94.031(10)
_cell_angle_gamma     90.00
_cell_volume     1741.6(16)
_cell_formula_units_Z     4
_cell_measurement_reflns_used     1949
_cell_measurement_theta_min     2.97
_cell_measurement_theta_max     22.93
_cell_measurement_temperature     294(2)
_exptl_crystal_description     block
_exptl_crystal_colour     colorless
_exptl_crystal_size_max     0.24
_exptl_crystal_size_mid     0.20
_exptl_crystal_size_min     0.18
_exptl_crystal_density_diffrn     1.271
_exptl_crystal_density_meas     ?
_exptl_crystal_density_method     'not measured'
_exptl_crystal_F_000     712
_exptl_absorpt_coefficient_mu     0.092
_exptl_absorpt_correction_type     multi-scan
_exptl_absorpt_process_details     '(SADABS; Bruker, 2002)'
_exptl_absorpt_correction_T_min     0.9784
_exptl_absorpt_correction_T_max     0.9837
_exptl_special_details
;
;
_diffrn_ambient_temperature     294(2)
_diffrn_radiation_type     MoK\a
_diffrn_radiation_wavelength     0.71073
_diffrn_radiation_source     'fine-focus sealed tube'
_diffrn_radiation_monochromator     graphite
_diffrn_measurement_device_type     'Bruker SMART CCD area-detector'
_diffrn_measurement_method     '\f and \w'
_diffrn_detector_area_resol_mean     ?
_diffrn_reflns_number     9611
_diffrn_reflns_av_R_equivalents     0.0506
_diffrn_reflns_av_sigmaI/netI     0.0605
_diffrn_reflns_theta_min     1.94
_diffrn_reflns_theta_max     26.46
_diffrn_reflns_theta_full     26.46
_diffrn_measured_fraction_theta_max     0.990
_diffrn_measured_fraction_theta_full     0.990
_diffrn_reflns_limit_h_min     -14
_diffrn_reflns_limit_h_max     15
_diffrn_reflns_limit_k_min     -10
_diffrn_reflns_limit_k_max     9
_diffrn_reflns_limit_l_min     -21
_diffrn_reflns_limit_l_max     18
_diffrn_standards_number     0
_diffrn_standards_interval_count     0
_diffrn_standards_interval_time     0
_diffrn_standards_decay_%     0
_refine_special_details
;
 Refinement of F^2^ against ALL reflections.  The weighted R-factor wR and
 goodness of fit S are based on F^2^, conventional R-factors R are based
 on F, with F set to zero for negative F^2^. The threshold expression of
 F^2^ > 2sigma(F^2^) is used only for calculating R-factors(gt) etc. and is
 not relevant to the choice of reflections for refinement.  R-factors based
 on F^2^ are statistically about twice as large as those based on F, and R-
 factors based on ALL data will be even larger.
;
_reflns_number_total     3550
_reflns_number_gt     2039
_reflns_threshold_expression     I>2\s(I)
_refine_ls_structure_factor_coef     Fsqd
_refine_ls_matrix_type     full
_refine_ls_R_factor_all     0.0995
_refine_ls_R_factor_gt     0.0435
_refine_ls_wR_factor_gt     0.0946
_refine_ls_wR_factor_ref     0.1165
_refine_ls_goodness_of_fit_ref     1.004
_refine_ls_restrained_S_all     1.005
_refine_ls_number_reflns     3550
_refine_ls_number_parameters     218
_refine_ls_number_restraints     7
_refine_ls_hydrogen_treatment     constr
_refine_ls_weighting_scheme     calc
_refine_ls_weighting_details
         'calc w=1/[\s^2^(Fo^2^)+(0.0459P)^2^+0.2854P] where P=(Fo^2^+2Fc^2^)/3'
_atom_sites_solution_hydrogens     geom
_atom_sites_solution_primary     direct
_atom_sites_solution_secondary     difmap
_refine_ls_shift/su_max     0.001
_refine_ls_shift/su_mean     0.000
_refine_diff_density_max     0.182
_refine_diff_density_min     -0.197
_refine_ls_extinction_method     none
_refine_ls_extinction_coef     ?
loop_
    _atom_type_symbol
    _atom_type_description
    _atom_type_scat_dispersion_real
    _atom_type_scat_dispersion_imag
    _atom_type_scat_source
    'C' 'C' 0.0033 0.0016
                         'International Tables Vol C Tables 4.2.6.8 and 6.1.1.4'
    'H' 'H' 0.0000 0.0000
                         'International Tables Vol C Tables 4.2.6.8 and 6.1.1.4'
    'N' 'N' 0.0061 0.0033
                         'International Tables Vol C Tables 4.2.6.8 and 6.1.1.4'
    'O' 'O' 0.0106 0.0060
                         'International Tables Vol C Tables 4.2.6.8 and 6.1.1.4'
_computing_data_collection     'SMART (Bruker, 2002)'
_computing_cell_refinement     'SMART (Bruker, 2002)'
_computing_data_reduction     'SAINT (Bruker, 2002)'
_computing_structure_solution     'SHELXS97 (Sheldrick, 2008)'
_computing_structure_refinement     'SHELXL97 (Sheldrick, 2008)'
_computing_molecular_graphics     'SHELXTL (Sheldrick, 2008)'
_computing_publication_material     'SHELXTL (Sheldrick, 2008)'
loop_
    _atom_site_type_symbol
    _atom_site_label
    _atom_site_fract_x
    _atom_site_fract_y
    _atom_site_fract_z
    _atom_site_U_iso_or_equiv
    _atom_site_adp_type
    _atom_site_calc_flag
    _atom_site_refinement_flags
    _atom_site_occupancy
    _atom_site_disorder_assembly
    _atom_site_disorder_group
    O O1 0.23746(11) -0.07865(17) 0.91677(8) 0.0468(4) Uani d . 1 . .
    O O2 0.09369(12) -0.19110(17) 0.85735(9) 0.0523(4) Uani d . 1 . .
    N N1 0.01524(12) 0.33067(19) 0.81432(9) 0.0336(4) Uani d . 1 . .
    N N2 0.09094(11) 0.12896(18) 0.73567(8) 0.0276(4) Uani d . 1 . .
    N N3 0.18394(12) 0.11644(19) 0.58307(8) 0.0317(4) Uani d D 1 . .
    H H3A 0.2110 0.2203 0.5847 0.038 Uiso d RD 1 . .
    C C1 0.14487(17) -0.0721(2) 0.88370(10) 0.0326(5) Uani d . 1 . .
    C C2 0.09270(14) 0.0949(2) 0.88117(10) 0.0284(4) Uani d . 1 . .
    C C3 0.06312(16) 0.1573(2) 0.95305(11) 0.0377(5) Uani d . 1 . .
    H H3 0.0816 0.1015 1.0002 0.045 Uiso calc R 1 . .
    C C4 0.00669(17) 0.3009(3) 0.95524(12) 0.0433(5) Uani d . 1 . .
    H H4 -0.0156 0.3411 1.0030 0.052 Uiso calc R 1 . .
    C C5 -0.01572(17) 0.3828(3) 0.88490(12) 0.0412(5) Uani d . 1 . .
    H H5 -0.0543 0.4795 0.8860 0.049 Uiso calc R 1 . .
    C C6 0.06542(14) 0.1873(2) 0.81196(10) 0.0276(4) Uani d . 1 . .
    C C7 0.20574(14) 0.1119(2) 0.72897(10) 0.0322(5) Uani d . 1 . .
    H H7A 0.2362 0.0515 0.7746 0.039 Uiso calc R 1 . .
    H H7B 0.2377 0.2198 0.7296 0.039 Uiso calc R 1 . .
    C C8 0.23032(16) 0.0240(2) 0.65354(10) 0.0345(5) Uani d . 1 . .
    H H8A 0.3060 0.0155 0.6509 0.041 Uiso calc R 1 . .
    H H8B 0.2013 -0.0860 0.6535 0.041 Uiso calc R 1 . .
    C C9 0.06793(15) 0.1316(2) 0.58939(10) 0.0333(5) Uani d . 1 . .
    H H9A 0.0367 0.0231 0.5880 0.040 Uiso calc R 1 . .
    H H9B 0.0375 0.1924 0.5439 0.040 Uiso calc R 1 . .
    C C10 0.04152(14) 0.2186(2) 0.66603(10) 0.0278(4) Uani d . 1 . .
    H H10 0.0702 0.3300 0.6658 0.033 Uiso calc R 1 . .
    C C11 -0.07784(15) 0.2284(2) 0.66480(10) 0.0302(5) Uani d . 1 . .
    C C12 -0.12829(16) 0.3603(3) 0.62727(11) 0.0396(5) Uani d . 1 . .
    H H12 -0.0887 0.4409 0.6042 0.048 Uiso calc R 1 . .
    C C13 -0.23716(18) 0.3743(3) 0.62352(13) 0.0502(6) Uani d . 1 . .
    H H13 -0.2699 0.4638 0.5981 0.060 Uiso calc R 1 . .
    C C14 -0.29645(18) 0.2561(3) 0.65735(13) 0.0530(6) Uani d . 1 . .
    H H14 -0.3693 0.2660 0.6556 0.064 Uiso calc R 1 . .
    C C15 -0.24739(17) 0.1225(3) 0.69391(13) 0.0530(6) Uani d . 1 . .
    H H15 -0.2875 0.0418 0.7164 0.064 Uiso calc R 1 . .
    C C16 -0.13856(16) 0.1075(3) 0.69733(11) 0.0419(5) Uani d . 1 . .
    H H16 -0.1062 0.0162 0.7215 0.050 Uiso calc R 1 . .
    C C17 0.20966(18) 0.0401(3) 0.50601(11) 0.0486(6) Uani d . 1 . .
    H H17A 0.1818 -0.0693 0.5028 0.073 Uiso calc R 1 . .
    H H17B 0.2847 0.0364 0.5033 0.073 Uiso calc R 1 . .
    H H17C 0.1790 0.1040 0.4624 0.073 Uiso calc R 1 . .
    O O3 0.40776(15) 0.1829(2) 0.92970(9) 0.0746(5) Uani d D 1 . .
    H H3B 0.3615 0.1080 0.9385 0.112 Uiso d RD 1 . .
    H H3C 0.4310 0.1736 0.8827 0.112 Uiso d RD 1 . .
    O O4 0.01683(14) 0.6489(2) 0.72071(9) 0.0695(5) Uani d D 1 . .
    H H4A 0.0391 0.7172 0.7563 0.104 Uiso d RD 1 . .
    H H4B 0.0095 0.5500 0.7353 0.104 Uiso d RD 1 . .
loop_
    _atom_site_aniso_label
    _atom_site_aniso_U_11
    _atom_site_aniso_U_22
    _atom_site_aniso_U_33
    _atom_site_aniso_U_12
    _atom_site_aniso_U_13
    _atom_site_aniso_U_23
    O1 0.0447(10) 0.0401(9) 0.0542(9) 0.0108(7) -0.0058(7) -0.0023(7)
    O2 0.0587(11) 0.0337(9) 0.0632(10) -0.0008(8) -0.0061(8) -0.0103(8)
    N1 0.0378(10) 0.0320(10) 0.0306(9) 0.0057(8) 0.0001(7) -0.0031(7)
    N2 0.0271(9) 0.0327(9) 0.0230(8) 0.0018(7) 0.0017(6) -0.0002(7)
    N3 0.0354(10) 0.0322(9) 0.0282(8) -0.0069(7) 0.0073(7) -0.0036(7)
    C1 0.0419(13) 0.0324(12) 0.0242(10) 0.0035(10) 0.0065(9) 0.0006(9)
    C2 0.0286(11) 0.0301(11) 0.0264(10) 0.0013(8) 0.0006(8) -0.0015(8)
    C3 0.0480(13) 0.0394(12) 0.0258(10) 0.0048(10) 0.0033(9) 0.0010(9)
    C4 0.0550(15) 0.0448(13) 0.0307(11) 0.0100(11) 0.0075(10) -0.0093(10)
    C5 0.0489(14) 0.0374(12) 0.0373(12) 0.0131(10) 0.0026(10) -0.0088(10)
    C6 0.0261(10) 0.0290(11) 0.0275(10) -0.0016(9) 0.0000(8) -0.0032(8)
    C7 0.0297(11) 0.0376(12) 0.0294(10) 0.0010(9) 0.0037(8) 0.0016(9)
    C8 0.0356(12) 0.0325(11) 0.0359(11) 0.0026(9) 0.0066(9) 0.0000(9)
    C9 0.0321(11) 0.0389(12) 0.0288(10) -0.0060(9) 0.0027(8) -0.0013(9)
    C10 0.0297(11) 0.0288(10) 0.0248(10) -0.0026(8) 0.0009(8) 0.0010(8)
    C11 0.0313(12) 0.0376(12) 0.0215(9) -0.0016(9) -0.0004(8) -0.0035(9)
    C12 0.0370(13) 0.0410(12) 0.0401(12) -0.0013(10) -0.0026(9) -0.0009(10)
    C13 0.0420(14) 0.0486(14) 0.0579(14) 0.0055(11) -0.0114(11) -0.0019(12)
    C14 0.0327(13) 0.0750(18) 0.0506(14) 0.0020(13) -0.0014(11) -0.0101(13)
    C15 0.0366(14) 0.0773(18) 0.0455(13) -0.0175(13) 0.0051(10) 0.0070(13)
    C16 0.0383(13) 0.0498(14) 0.0373(12) -0.0060(11) -0.0002(9) 0.0063(10)
    C17 0.0517(14) 0.0610(15) 0.0350(12) -0.0073(12) 0.0166(10) -0.0150(11)
    O3 0.1035(15) 0.0632(12) 0.0586(10) -0.0064(11) 0.0167(9) -0.0125(9)
    O4 0.0919(14) 0.0659(11) 0.0516(10) -0.0169(10) 0.0098(9) -0.0118(9)
_geom_special_details
;
 All esds (except the esd in the dihedral angle between two l.s. planes)
 are estimated using the full covariance matrix.  The cell esds are taken
 into account individually in the estimation of esds in distances, angles
 and torsion angles; correlations between esds in cell parameters are only
 used when they are defined by crystal symmetry.  An approximate (isotropic)
 treatment of cell esds is used for estimating esds involving l.s. planes.
;
loop_
    _geom_bond_atom_site_label_1
    _geom_bond_atom_site_label_2
    _geom_bond_site_symmetry_2
    _geom_bond_distance
    _geom_bond_publ_flag
    O1 C1 . 1.269(2) ?
    O2 C1 . 1.234(2) ?
    N1 C6 . 1.335(2) ?
    N1 C5 . 1.346(2) ?
    N2 C6 . 1.427(2) ?
    N2 C7 . 1.480(2) ?
    N2 C10 . 1.482(2) ?
    N3 C8 . 1.491(2) ?
    N3 C9 . 1.493(2) ?
    N3 C17 . 1.495(2) ?
    N3 H3A . 0.9140 ?
    C1 C2 . 1.514(3) ?
    C2 C3 . 1.388(2) ?
    C2 C6 . 1.409(2) ?
    C3 C4 . 1.376(3) ?
    C3 H3 . 0.9300 ?
    C4 C5 . 1.371(3) ?
    C4 H4 . 0.9300 ?
    C5 H5 . 0.9300 ?
    C7 C8 . 1.509(2) ?
    C7 H7A . 0.9700 ?
    C7 H7B . 0.9700 ?
    C8 H8A . 0.9700 ?
    C8 H8B . 0.9700 ?
    C9 C10 . 1.529(2) ?
    C9 H9A . 0.9700 ?
    C9 H9B . 0.9700 ?
    C10 C11 . 1.520(3) ?
    C10 H10 . 0.9800 ?
    C11 C12 . 1.382(3) ?
    C11 C16 . 1.389(3) ?
    C12 C13 . 1.388(3) ?
    C12 H12 . 0.9300 ?
    C13 C14 . 1.373(3) ?
    C13 H13 . 0.9300 ?
    C14 C15 . 1.379(3) ?
    C14 H14 . 0.9300 ?
    C15 C16 . 1.388(3) ?
    C15 H15 . 0.9300 ?
    C16 H16 . 0.9300 ?
    C17 H17A . 0.9600 ?
    C17 H17B . 0.9600 ?
    C17 H17C . 0.9600 ?
    O3 H3B . 0.8682 ?
    O3 H3C . 0.8664 ?
    O4 H4A . 0.8512 ?
    O4 H4B . 0.8504 ?
loop_
    _geom_angle_atom_site_label_1
    _geom_angle_atom_site_label_2
    _geom_angle_atom_site_label_3
    _geom_angle_site_symmetry_1
    _geom_angle_site_symmetry_3
    _geom_angle
    _geom_angle_publ_flag
    C6 N1 C5 . . 118.28(16) ?
    C6 N2 C7 . . 112.85(13) ?
    C6 N2 C10 . . 115.78(14) ?
    C7 N2 C10 . . 110.66(13) ?
    C8 N3 C9 . . 108.89(14) ?
    C8 N3 C17 . . 112.30(16) ?
    C9 N3 C17 . . 111.98(14) ?
    C8 N3 H3A . . 108.5 ?
    C9 N3 H3A . . 107.1 ?
    C17 N3 H3A . . 107.9 ?
    O2 C1 O1 . . 125.09(19) ?
    O2 C1 C2 . . 118.56(18) ?
    O1 C1 C2 . . 116.26(18) ?
    C3 C2 C6 . . 117.18(17) ?
    C3 C2 C1 . . 116.78(16) ?
    C6 C2 C1 . . 125.90(16) ?
    C4 C3 C2 . . 120.64(18) ?
    C4 C3 H3 . . 119.7 ?
    C2 C3 H3 . . 119.7 ?
    C5 C4 C3 . . 118.00(18) ?
    C5 C4 H4 . . 121.0 ?
    C3 C4 H4 . . 121.0 ?
    N1 C5 C4 . . 123.40(19) ?
    N1 C5 H5 . . 118.3 ?
    C4 C5 H5 . . 118.3 ?
    N1 C6 C2 . . 122.34(16) ?
    N1 C6 N2 . . 117.30(15) ?
    C2 C6 N2 . . 120.36(16) ?
    N2 C7 C8 . . 111.90(14) ?
    N2 C7 H7A . . 109.2 ?
    C8 C7 H7A . . 109.2 ?
    N2 C7 H7B . . 109.2 ?
    C8 C7 H7B . . 109.2 ?
    H7A C7 H7B . . 107.9 ?
    N3 C8 C7 . . 109.50(16) ?
    N3 C8 H8A . . 109.8 ?
    C7 C8 H8A . . 109.8 ?
    N3 C8 H8B . . 109.8 ?
    C7 C8 H8B . . 109.8 ?
    H8A C8 H8B . . 108.2 ?
    N3 C9 C10 . . 112.07(14) ?
    N3 C9 H9A . . 109.2 ?
    C10 C9 H9A . . 109.2 ?
    N3 C9 H9B . . 109.2 ?
    C10 C9 H9B . . 109.2 ?
    H9A C9 H9B . . 107.9 ?
    N2 C10 C11 . . 113.90(14) ?
    N2 C10 C9 . . 109.32(15) ?
    C11 C10 C9 . . 106.98(14) ?
    N2 C10 H10 . . 108.8 ?
    C11 C10 H10 . . 108.8 ?
    C9 C10 H10 . . 108.8 ?
    C12 C11 C16 . . 118.62(19) ?
    C12 C11 C10 . . 118.64(17) ?
    C16 C11 C10 . . 122.70(18) ?
    C11 C12 C13 . . 121.0(2) ?
    C11 C12 H12 . . 119.5 ?
    C13 C12 H12 . . 119.5 ?
    C14 C13 C12 . . 120.0(2) ?
    C14 C13 H13 . . 120.0 ?
    C12 C13 H13 . . 120.0 ?
    C13 C14 C15 . . 119.7(2) ?
    C13 C14 H14 . . 120.2 ?
    C15 C14 H14 . . 120.2 ?
    C14 C15 C16 . . 120.5(2) ?
    C14 C15 H15 . . 119.8 ?
    C16 C15 H15 . . 119.8 ?
    C15 C16 C11 . . 120.2(2) ?
    C15 C16 H16 . . 119.9 ?
    C11 C16 H16 . . 119.9 ?
    N3 C17 H17A . . 109.5 ?
    N3 C17 H17B . . 109.5 ?
    H17A C17 H17B . . 109.5 ?
    N3 C17 H17C . . 109.5 ?
    H17A C17 H17C . . 109.5 ?
    H17B C17 H17C . . 109.5 ?
    H3B O3 H3C . . 111.9 ?
    H4A O4 H4B . . 117.0 ?
loop_
    _geom_torsion_atom_site_label_1
    _geom_torsion_atom_site_label_2
    _geom_torsion_atom_site_label_3
    _geom_torsion_atom_site_label_4
    _geom_torsion_site_symmetry_1
    _geom_torsion_site_symmetry_2
    _geom_torsion_site_symmetry_3
    _geom_torsion_site_symmetry_4
    _geom_torsion
    _geom_torsion_publ_flag
    O2 C1 C2 C3 . . . . 106.1(2) ?
    O1 C1 C2 C3 . . . . -70.7(2) ?
    O2 C1 C2 C6 . . . . -69.5(3) ?
    O1 C1 C2 C6 . . . . 113.8(2) ?
    C6 C2 C3 C4 . . . . 2.0(3) ?
    C1 C2 C3 C4 . . . . -174.01(19) ?
    C2 C3 C4 C5 . . . . -2.4(3) ?
    C6 N1 C5 C4 . . . . 3.7(3) ?
    C3 C4 C5 N1 . . . . -0.5(3) ?
    C5 N1 C6 C2 . . . . -4.1(3) ?
    C5 N1 C6 N2 . . . . 175.71(16) ?
    C3 C2 C6 N1 . . . . 1.4(3) ?
    C1 C2 C6 N1 . . . . 176.95(18) ?
    C3 C2 C6 N2 . . . . -178.48(16) ?
    C1 C2 C6 N2 . . . . -2.9(3) ?
    C7 N2 C6 N1 . . . . 117.95(18) ?
    C10 N2 C6 N1 . . . . -11.0(2) ?
    C7 N2 C6 C2 . . . . -62.2(2) ?
    C10 N2 C6 C2 . . . . 168.87(15) ?
    C6 N2 C7 C8 . . . . 170.43(15) ?
    C10 N2 C7 C8 . . . . -58.0(2) ?
    C9 N3 C8 C7 . . . . -58.05(19) ?
    C17 N3 C8 C7 . . . . 177.34(15) ?
    N2 C7 C8 N3 . . . . 59.1(2) ?
    C8 N3 C9 C10 . . . . 58.5(2) ?
    C17 N3 C9 C10 . . . . -176.74(16) ?
    C6 N2 C10 C11 . . . . -55.0(2) ?
    C7 N2 C10 C11 . . . . 175.00(15) ?
    C6 N2 C10 C9 . . . . -174.59(14) ?
    C7 N2 C10 C9 . . . . 55.40(18) ?
    N3 C9 C10 N2 . . . . -57.03(19) ?
    N3 C9 C10 C11 . . . . 179.19(15) ?
    N2 C10 C11 C12 . . . . 151.89(16) ?
    C9 C10 C11 C12 . . . . -87.2(2) ?
    N2 C10 C11 C16 . . . . -30.5(2) ?
    C9 C10 C11 C16 . . . . 90.4(2) ?
    C16 C11 C12 C13 . . . . 1.4(3) ?
    C10 C11 C12 C13 . . . . 179.18(17) ?
    C11 C12 C13 C14 . . . . 0.0(3) ?
    C12 C13 C14 C15 . . . . -1.0(3) ?
    C13 C14 C15 C16 . . . . 0.6(3) ?
    C14 C15 C16 C11 . . . . 0.8(3) ?
    C12 C11 C16 C15 . . . . -1.8(3) ?
    C10 C11 C16 C15 . . . . -179.48(18) ?
loop_
    _geom_hbond_atom_site_label_D
    _geom_hbond_atom_site_label_H
    _geom_hbond_atom_site_label_A
    _geom_hbond_site_symmetry_A
    _geom_hbond_distance_DH
    _geom_hbond_distance_HA
    _geom_hbond_distance_DA
    _geom_hbond_angle_DHA
    N3 H3A O1 2_556 0.91 1.77 2.681(2) 177.5
    O3 H3C O4 2_546 0.87 1.92 2.781(3) 178.9
    O4 H4A O2 1_565 0.85 1.94 2.761(2) 161.7
    O3 H3B O1 . 0.87 2.21 3.038(3) 160.7
    O4 H4B N1 . 0.85 2.23 3.037(3) 159.3
