# Supplementary material for: 2-(4-Methyl-2-phenyl­piperazin-4-ium-1-yl)pyridine-3-carboxyl­ate dihydrate
Source: Acta Crystallogr Sect E Struct Rep Online. 2008 Jun 7;64(Pt 7):o1234. doi: 10.1107/S1600536808011288 (PMC2961778; doi:10.1107/S1600536808011288)
Supplement: Supplementary file 2 [file e-64-o1234-Isup2.hkl]

# 
# h,k,l, Fc-squared, Fo-squared, sigma(Fo-squared) and status flag 
# 
data_I
_shelx_title ' 71226B in P2(1)/n' 
_shelx_refln_list_code          4 
_shelx_F_calc_maximum      141.81 
_exptl_crystal_F_000       712.00 
_reflns_d_resolution_high  0.7975 
 
loop_ 
 _symmetry_equiv_pos_as_xyz 
 'x, y, z' 
 '-x+1/2, y+1/2, -z+1/2' 
 '-x, -y, -z' 
 'x-1/2, -y-1/2, z-1/2' 
 
_cell_length_a    12.7299 
_cell_length_b     8.1569 
_cell_length_c    16.8145 
_cell_angle_alpha  90.000 
_cell_angle_beta   94.031 
_cell_angle_gamma  90.000 
 
_shelx_F_squared_multiplier     1.000 
 
loop_ 
 _refln_index_h 
 _refln_index_k 
 _refln_index_l 
 _refln_F_squared_calc 
 _refln_F_squared_meas 
 _refln_F_squared_sigma 
 _refln_observed_status 
   2   0   0     1164.30     1179.81     28.00 o 
   4   0   0     4026.18     3780.19     84.56 o 
   6   0   0     4278.50     4592.56     73.54 o 
   8   0   0       45.16       39.14      8.81 o 
  10   0   0      153.89      178.29     17.92 o 
  12   0   0      148.10      148.61     19.88 o 
  14   0   0      125.23       61.88     17.81 o 
   1   1   0     1989.26     1761.32     64.67 o 
   2   1   0        6.18        5.64      2.07 o 
   3   1   0    10701.79    10352.81    260.73 o 
   4   1   0       15.44        6.39      2.38 o 
   5   1   0      246.05      279.45      7.68 o 
   6   1   0     3900.59     3999.40     53.88 o 
   7   1   0     3125.52     3179.22     45.26 o 
   8   1   0        1.67       -4.47      4.47 o 
   9   1   0        6.66        7.73      5.68 o 
  10   1   0      179.12      206.74     12.88 o 
  11   1   0       24.20       27.81      9.13 o 
  12   1   0       29.09       14.65      9.27 o 
  13   1   0       59.91       57.82     11.89 o 
  14   1   0       67.02       83.57     30.87 o 
  15   1   0        0.08        7.14     12.65 o 
   0   2   0     3297.82     3310.01     71.66 o 
   1   2   0     4882.93     4534.07     68.41 o 
   2   2   0    13749.94    13043.62    257.54 o 
   3   2   0     4809.14     4941.72    169.61 o 
   4   2   0      128.79      147.31     10.39 o 
   5   2   0     1522.23     1552.36     43.93 o 
   6   2   0       25.32       21.81      4.23 o 
   7   2   0      303.98      319.12      9.72 o 
   8   2   0      264.12      238.20      8.23 o 
   9   2   0     1178.51     1185.32     19.82 o 
  10   2   0       82.53       86.29      7.27 o 
  11   2   0       41.77       25.09     14.40 o 
  12   2   0        6.81        5.06      9.87 o 
  13   2   0       13.42       16.66     11.28 o 
  14   2   0        6.09        7.15     11.58 o 
  15   2   0        0.03        4.31     12.84 o 
   1   3   0        2.01        0.16      2.01 o 
   2   3   0      184.20      200.79     13.23 o 
   3   3   0     1102.66     1069.87     25.10 o 
   4   3   0      504.95      551.44     10.83 o 
   5   3   0     2467.35     2602.87    129.17 o 
   6   3   0        0.00        0.10      3.90 o 
   7   3   0     1984.91     2032.97     64.10 o 
   8   3   0     1136.82     1080.39     42.85 o 
   9   3   0     1002.92     1039.42     25.53 o 
  10   3   0      912.10      878.38     17.64 o 
  11   3   0       55.85       42.12      7.09 o 
  12   3   0      148.44      118.88     13.46 o 
  13   3   0        4.66        4.95     10.59 o 
  14   3   0       10.24       -5.03     11.98 o 
  15   3   0       19.59       -1.37     12.91 o 
   0   4   0     7334.51     7394.81    158.28 o 
   1   4   0      165.40      151.96     11.49 o 
   2   4   0      116.32      122.32      4.96 o 
   3   4   0      109.16      130.38      5.44 o 
   4   4   0       16.73       14.14      3.12 o 
   5   4   0       14.13       10.60      3.21 o 
   6   4   0        8.89        6.86      4.37 o 
   7   4   0        1.93        5.69      4.82 o 
   8   4   0      111.21      116.59      7.65 o 
   9   4   0      238.86      272.02      9.92 o 
  10   4   0        0.12       -4.67      6.21 o 
  11   4   0      203.92      214.00     11.20 o 
  12   4   0       80.32       65.11      9.93 o 
  13   4   0      118.18      100.52     12.49 o 
  14   4   0        0.49      -15.35     15.35 o 
   1   5   0      116.20      106.94      8.02 o 
   2   5   0       67.82       75.06      4.97 o 
   3   5   0      419.01      434.01      9.11 o 
   4   5   0      274.60      298.13      7.74 o 
   5   5   0       74.69       93.35      9.05 o 
   6   5   0        0.02       -1.56      4.90 o 
   7   5   0       69.14       59.96      7.81 o 
   8   5   0        0.33       -5.34      5.34 o 
   9   5   0       61.40       57.90      7.53 o 
  10   5   0      348.14      328.63     11.96 o 
  11   5   0       98.64       87.96      9.46 o 
  12   5   0       11.58        4.22      8.76 o 
  13   5   0        1.65       -2.52      9.74 o 
   0   6   0       27.34       13.65      7.00 o 
   1   6   0      211.61      190.11      8.97 o 
   2   6   0     1077.18     1094.70     27.22 o 
   3   6   0      433.76      424.42     15.93 o 
   4   6   0       21.47       15.50      4.80 o 
   5   6   0        1.59        2.96      5.39 o 
   6   6   0        3.31        7.83      5.04 o 
   7   6   0        5.47        1.93      5.72 o 
   8   6   0        0.01       -3.42      6.58 o 
   9   6   0      123.23      137.70      9.95 o 
  10   6   0        0.02        3.22      7.96 o 
  11   6   0        4.90        2.39      9.00 o 
  12   6   0        4.79       -4.53     10.70 o 
   1   7   0      197.59      182.09      8.28 o 
   2   7   0       65.78       76.98      6.04 o 
   3   7   0        0.63       -2.94      4.69 o 
   4   7   0        1.84        0.17      5.28 o 
   5   7   0        1.21        2.47      5.65 o 
   6   7   0       54.29       64.16      7.27 o 
   7   7   0       15.99       24.06      7.57 o 
   8   7   0       99.16      114.92     16.86 o 
   9   7   0        9.10       17.86      8.73 o 
  10   7   0      146.38      199.84     24.44 o 
  11   7   0       61.00       79.84     11.34 o 
   0   8   0       37.64       45.92     10.35 o 
   1   8   0       98.61      133.01     15.65 o 
   2   8   0       87.66       74.88      8.15 o 
   3   8   0        0.10       -7.44      7.44 o 
   4   8   0        2.82        1.16      9.43 o 
   5   8   0        4.06       -0.99     10.52 o 
   6   8   0        0.00       -9.16      9.16 o 
   7   8   0       77.72       88.18     11.61 o 
   8   8   0        9.98       -2.72     10.18 o 
   9   8   0        8.46        5.37     12.03 o 
   1   9   0      101.88      105.37     11.94 o 
   2   9   0       40.75       73.05     14.48 o 
   3   9   0        6.23       10.47     11.30 o 
   4   9   0       23.05       29.20     17.07 o 
   5   9   0        1.44       -0.83     11.98 o 
   6   9   0        0.85       15.42     21.61 o 
   7   9   0       22.24       45.94     22.46 o 
   0  10   0       44.78       23.97     26.40 o 
   1  10   0      168.14      242.73     37.21 o 
   2  10   0        0.85      -25.04     25.04 o 
   3  10   0       10.23       30.34     27.28 o 
 -15   0   1       32.79       34.30     19.93 o 
 -13   0   1        0.00        6.65     14.02 o 
 -11   0   1        7.52       14.53     11.48 o 
  -9   0   1      818.41      913.96     33.05 o 
  -7   0   1       31.94       28.87      4.84 o 
  -5   0   1     3109.83     3030.03     97.90 o 
  -3   0   1      308.12      345.28     11.94 o 
  -1   0   1     2864.53     2773.50     59.63 o 
   1   0   1     5740.77     5518.16    116.83 o 
   3   0   1    20109.77    18249.76    271.33 o 
   5   0   1     4049.18     4175.64     95.06 o 
   7   0   1     1244.09     1287.59     38.34 o 
   9   0   1      102.95      102.54     13.98 o 
  11   0   1      126.36       89.22     15.42 o 
  13   0   1      174.24      119.45     19.73 o 
  15   0   1       27.70      -13.87     18.03 o 
 -15   1   1       31.33       12.79     12.57 o 
 -14   1   1       26.46       25.15     11.54 o 
 -13   1   1       17.79        2.71     10.13 o 
 -12   1   1       81.23       96.30     11.79 o 
 -11   1   1        9.02        0.36      8.13 o 
 -10   1   1       64.03       78.48     10.65 o 
  -9   1   1       72.59       76.04      6.81 o 
  -8   1   1     1918.47     1950.71     52.13 o 
  -7   1   1      828.16      915.29     20.61 o 
  -6   1   1     2931.10     3068.51     36.92 o 
  -5   1   1        0.03        0.45      2.54 o 
  -4   1   1     1203.42     1103.97     22.88 o 
  -3   1   1     2457.47     2412.51     51.12 o 
  -2   1   1     3176.49     3112.06     41.10 o 
  -1   1   1     9116.94     7958.59    165.64 o 
   0   1   1       53.58       22.93      1.89 o 
   1   1   1     4440.80     3892.58    159.60 o 
   2   1   1     4478.35     4108.51     62.88 o 
   3   1   1      281.77      261.32      5.95 o 
   4   1   1     1730.47     1551.22     36.03 o 
   5   1   1      153.02      160.43      6.07 o 
   6   1   1      353.16      364.11      9.86 o 
   7   1   1        0.89       -2.13      4.02 o 
   8   1   1      167.04      157.76      8.05 o 
   9   1   1       34.20       27.65      5.92 o 
  10   1   1      153.30      156.06     12.12 o 
  11   1   1        0.22        0.14      8.41 o 
  12   1   1        0.04       15.84      9.84 o 
  13   1   1       60.62       13.07     11.74 o 
  14   1   1        4.73       17.69     12.19 o 
  15   1   1        0.37      -12.36     12.36 o 
 -15   2   1       45.46       39.44     13.82 o 
 -14   2   1        1.05        0.93     11.03 o 
 -13   2   1        4.32       -2.71     17.82 o 
 -12   2   1       20.30       14.04      9.54 o 
 -11   2   1        1.91        7.50      8.61 o 
 -10   2   1       17.22       10.54      6.42 o 
  -9   2   1       15.33       15.38      5.15 o 
  -8   2   1      326.17      353.64     15.39 o 
  -7   2   1      170.02      162.91      9.65 o 
  -6   2   1     1155.88     1236.03     18.12 o 
  -5   2   1      195.49      189.26      6.79 o 
  -4   2   1      196.79      172.89      4.91 o 
  -3   2   1     2899.30     2746.65     45.71 o 
  -2   2   1     1829.20     1647.21     36.45 o 
  -1   2   1      775.32      719.90     11.15 o 
   0   2   1     6226.99     5776.68     71.58 o 
   1   2   1      389.30      369.43     12.04 o 
   2   2   1     3531.44     3349.17     51.79 o 
   3   2   1     2956.57     2745.08     80.11 o 
   4   2   1     1111.16     1152.24     42.85 o 
   5   2   1     1619.21     1567.11     46.59 o 
   6   2   1      273.48      274.07      9.28 o 
   7   2   1       39.15       35.58      4.99 o 
   8   2   1     1104.93     1174.71     31.65 o 
   9   2   1      195.61      206.72     13.92 o 
  10   2   1      105.74      101.39      7.79 o 
  11   2   1       18.32        8.90      8.76 o 
  12   2   1        1.92        0.06      9.05 o 
  13   2   1        5.44        3.16     10.21 o 
  14   2   1        6.29       -0.12     11.83 o 
  15   2   1        0.20        0.51     13.85 o 
 -15   3   1        2.99       20.59     15.28 o 
 -14   3   1       53.56       39.74     21.73 o 
 -13   3   1        1.42       -6.77     11.12 o 
 -12   3   1       11.21        3.06     10.01 o 
 -11   3   1       60.03       41.28      7.09 o 
 -10   3   1      176.04      206.12     10.52 o 
  -9   3   1      445.63      481.66     17.04 o 
  -8   3   1      176.78      186.42      7.96 o 
  -7   3   1      462.74      459.17     14.93 o 
  -6   3   1     1100.50     1062.23     20.72 o 
  -5   3   1      102.92       79.35      4.64 o 
  -4   3   1     1513.34     1559.55     58.84 o 
  -3   3   1      156.37      133.23      5.00 o 
  -2   3   1     2273.24     2264.62     74.54 o 
  -1   3   1      224.05      197.50      6.03 o 
   0   3   1      830.96      796.46     12.91 o 
   1   3   1     3054.32     3005.48     94.77 o 
   2   3   1      273.21      268.12      5.48 o 
   3   3   1     3434.70     3614.89     40.88 o 
   4   3   1      108.41      115.49      4.86 o 
   5   3   1        1.55        4.26      3.15 o 
   6   3   1     1364.73     1368.08     77.85 o 
   7   3   1        1.61        1.33      5.63 o 
   8   3   1      377.64      376.79     22.40 o 
   9   3   1      130.26      130.26      8.99 o 
  10   3   1      130.07      135.34     10.07 o 
  11   3   1       35.40       34.32      7.27 o 
  12   3   1       28.45       16.10      8.72 o 
  13   3   1       12.45       20.26     20.08 o 
  14   3   1        9.52       15.13     13.01 o 
  15   3   1       12.60        5.92     14.59 o 
 -14   4   1        0.77        9.24     13.97 o 
 -13   4   1        2.90        1.90     11.33 o 
 -12   4   1      119.21      123.66     10.05 o 
 -11   4   1       71.94       77.13      8.60 o 
 -10   4   1      216.97      218.24     11.90 o 
  -9   4   1     1284.42     1276.12     21.91 o 
  -8   4   1      118.33      113.72      7.59 o 
  -7   4   1      170.80      184.78      7.61 o 
  -6   4   1       26.07       19.18      4.24 o 
  -5   4   1       60.32       86.73     11.70 o 
  -4   4   1      417.62      419.21      8.85 o 
  -3   4   1       19.50       21.34      2.98 o 
  -2   4   1        0.07       -2.36      2.36 o 
  -1   4   1       49.01       45.93      3.79 o 
   0   4   1       25.16       23.87      4.16 o 
   1   4   1      148.02      175.47      5.80 o 
   2   4   1      353.98      344.50      7.72 o 
   3   4   1     2683.24     2879.84     55.14 o 
   4   4   1      759.07      723.62     11.58 o 
   5   4   1        9.45       17.81      3.38 o 
   6   4   1      308.97      357.91     10.04 o 
   7   4   1       35.72       35.39      5.91 o 
   8   4   1       87.10       87.01      7.61 o 
   9   4   1      778.09      816.15     43.50 o 
  10   4   1      177.16      184.67      9.94 o 
  11   4   1        9.16        9.30      7.61 o 
  12   4   1      139.29      156.62     13.31 o 
  13   4   1       25.97       24.72     10.40 o 
  14   4   1       19.80       -0.66     13.97 o 
 -13   5   1        4.07        8.83     10.20 o 
 -12   5   1       81.40       90.61     10.45 o 
 -11   5   1        1.65       -5.22      7.84 o 
 -10   5   1        6.55       14.13      7.27 o 
  -9   5   1      223.08      215.77     19.25 o 
  -8   5   1      530.76      515.55     12.99 o 
  -7   5   1       42.24       56.27      6.13 o 
  -6   5   1       15.46       18.92      4.97 o 
  -5   5   1      146.47      157.12      6.84 o 
  -4   5   1      763.70      788.21     24.33 o 
  -3   5   1      472.35      470.75      9.79 o 
  -2   5   1      272.29      234.74      7.35 o 
  -1   5   1      982.06      999.77     17.72 o 
   0   5   1       16.45       12.93      3.59 o 
   1   5   1       64.81       61.43      4.90 o 
   2   5   1        9.29       18.62      3.51 o 
   3   5   1       59.44       59.05      5.49 o 
   4   5   1      109.22      115.56      5.59 o 
   5   5   1       48.96       36.67      5.14 o 
   6   5   1        4.57        1.32      4.79 o 
   7   5   1       59.81       68.27      6.73 o 
   8   5   1       21.41       22.05      6.83 o 
   9   5   1      155.93      170.41     12.20 o 
  10   5   1       39.33       39.59      7.72 o 
  11   5   1        2.95        6.47      8.03 o 
  12   5   1       59.77       78.56     10.56 o 
  13   5   1        7.42       -4.35     11.03 o 
 -12   6   1       53.33       50.87     10.62 o 
 -11   6   1       11.56       13.75      9.26 o 
 -10   6   1      293.82      292.50     18.10 o 
  -9   6   1       18.90        8.20      7.51 o 
  -8   6   1        0.01       10.25      6.81 o 
  -7   6   1       17.84       10.95      5.81 o 
  -6   6   1        1.60       -4.96      4.96 o 
  -5   6   1       64.30       58.95      5.91 o 
  -4   6   1       10.28       19.59      4.75 o 
  -3   6   1       23.05       19.70      4.38 o 
  -2   6   1        0.57        1.90      3.80 o 
  -1   6   1        1.12       -0.70      4.12 o 
   0   6   1      141.63      128.91      7.21 o 
   1   6   1       18.28       18.48      4.77 o 
   2   6   1       28.25       26.93      6.43 o 
   3   6   1      588.37      615.58     12.63 o 
   4   6   1      288.01      273.28     10.59 o 
   5   6   1      158.30      165.68      9.02 o 
   6   6   1        0.04       -5.57      5.57 o 
   7   6   1        3.82        0.18      5.75 o 
   8   6   1        2.41       -5.85      5.85 o 
   9   6   1      104.22      104.94      9.48 o 
  10   6   1        3.18        4.92      7.85 o 
  11   6   1       10.11       10.93      9.23 o 
  12   6   1        5.13       -3.58      9.87 o 
 -11   7   1       30.98       23.77     10.89 o 
 -10   7   1       16.17       -0.68      9.40 o 
  -9   7   1       10.89       -3.49      8.25 o 
  -8   7   1       73.65       95.45     14.07 o 
  -7   7   1      160.40      173.00     15.58 o 
  -6   7   1       51.72       69.23      7.68 o 
  -5   7   1       95.81       86.91      7.39 o 
  -4   7   1       15.34        7.42      5.83 o 
  -3   7   1      248.70      250.97      8.29 o 
  -2   7   1       35.51       27.49      5.02 o 
  -1   7   1      179.09      173.00      9.19 o 
   0   7   1       60.90       72.42      9.28 o 
   1   7   1       57.42       46.77      6.69 o 
   2   7   1      104.53      104.02      8.10 o 
   3   7   1       16.26       11.73      5.26 o 
   4   7   1        0.06       -3.44      5.46 o 
   5   7   1       46.01       50.08      7.40 o 
   6   7   1        4.24        0.92      6.73 o 
   7   7   1       58.33       59.74      7.96 o 
   8   7   1       89.14      107.76     11.40 o 
   9   7   1       13.01        6.89      8.31 o 
  10   7   1        4.53       -4.95      9.55 o 
  11   7   1       30.65       29.60     13.32 o 
  -9   8   1       77.40       87.24     21.65 o 
  -8   8   1       54.35       41.07     12.93 o 
  -7   8   1        4.16       -2.31     12.22 o 
  -6   8   1        6.15       11.42      8.63 o 
  -5   8   1       13.74        5.33      7.61 o 
  -4   8   1       15.75       14.28      7.90 o 
  -3   8   1       89.49       83.93      8.96 o 
  -2   8   1       51.07       52.55      7.67 o 
  -1   8   1        8.21        5.87      7.62 o 
   0   8   1       26.51       21.09      8.91 o 
   1   8   1      301.63      319.60     13.79 o 
   2   8   1        8.97       10.03      6.74 o 
   3   8   1        0.01        3.58      7.82 o 
   4   8   1       37.95       27.15      8.41 o 
   5   8   1        4.91        7.24      8.41 o 
   6   8   1       12.70       15.92      9.46 o 
   7   8   1       25.40       26.78     10.45 o 
   8   8   1        0.14       -9.29     10.23 o 
   9   8   1       51.83       31.83     13.12 o 
  -7   9   1       27.68       38.58     23.87 o 
  -6   9   1       66.55       44.14     24.45 o 
  -5   9   1       48.96       44.86     20.06 o 
  -4   9   1        0.01      -17.78     20.21 o 
  -3   9   1       86.17       89.33     25.20 o 
  -2   9   1       28.26        7.65     18.38 o 
  -1   9   1       29.17        6.72     10.71 o 
   0   9   1      148.36      173.62     14.63 o 
   1   9   1        1.96       -4.75      8.12 o 
   2   9   1        2.63        1.30      9.09 o 
   3   9   1       16.64       32.39     12.57 o 
   4   9   1        0.28       -9.51     12.18 o 
   5   9   1        5.42       10.73     12.48 o 
   6   9   1       66.31       66.16     20.26 o 
   7   9   1        1.82      -14.39     14.39 o 
  -3  10   1        0.17      -20.08     22.62 o 
  -2  10   1        3.77      -24.22     24.22 o 
  -1  10   1        0.86       -6.69     25.85 o 
   0  10   1      174.05      232.55     16.83 o 
   1  10   1       72.85       66.61     16.61 o 
   2  10   1        0.80      -14.43     14.43 o 
   3  10   1       14.17       16.86     27.96 o 
 -14   0   2      102.95       73.37     18.88 o 
 -12   0   2      145.34      108.01     15.51 o 
 -10   0   2       17.76       13.72     10.22 o 
  -8   0   2        4.58        3.75      4.90 o 
  -6   0   2     3983.69     4202.99     67.49 o 
  -4   0   2     1682.73     1571.63     30.62 o 
  -2   0   2     4307.32     4320.64     92.18 o 
   0   0   2     3925.72     3880.70     82.95 o 
   2   0   2      400.15      427.90     10.28 o 
   4   0   2      382.14      447.29     11.55 o 
   6   0   2     2090.24     2115.34     38.86 o 
   8   0   2      451.41      432.89     21.19 o 
  10   0   2        0.10      -10.35     10.35 o 
  12   0   2      134.00      105.41     17.37 o 
  14   0   2       63.98       30.89     17.65 o 
 -15   1   2       11.12        0.11     12.00 o 
 -14   1   2        0.19        3.83     11.14 o 
 -13   1   2       36.91       20.46     10.31 o 
 -12   1   2        9.68       14.06      9.08 o 
 -11   1   2       44.30       35.67      9.18 o 
 -10   1   2       39.35       26.59      7.85 o 
  -9   1   2      151.07      140.08      7.91 o 
  -8   1   2      394.03      392.28     10.75 o 
  -7   1   2      347.64      396.81     11.96 o 
  -6   1   2      652.46      639.63     12.68 o 
  -5   1   2     1114.27     1091.28     48.75 o 
  -4   1   2      402.76      378.27      7.00 o 
  -3   1   2      717.23      675.35     15.23 o 
  -2   1   2     7193.78     6691.86    119.28 o 
  -1   1   2        0.33        7.92      3.51 o 
   0   1   2     8327.13     7918.16    165.80 o 
   1   1   2       58.25       63.52      2.24 o 
   2   1   2     9626.83     9147.56    111.51 o 
   3   1   2     3581.62     3290.74     49.14 o 
   4   1   2      361.89      400.08      9.52 o 
   5   1   2     1116.14     1167.00     19.19 o 
   6   1   2     1300.58     1469.30     23.87 o 
   7   1   2      219.02      230.98      8.76 o 
   8   1   2       58.08       74.53      7.11 o 
   9   1   2        0.67       -4.83      5.27 o 
  10   1   2      189.77      204.32     12.78 o 
  11   1   2       53.51       41.22      9.68 o 
  12   1   2       72.99       48.18     11.26 o 
  13   1   2        6.84        0.30     10.07 o 
  14   1   2        8.06       24.66     12.86 o 
  15   1   2       16.79       16.96     14.66 o 
 -15   2   2       18.78       20.01     13.46 o 
 -14   2   2       32.35       11.55     11.41 o 
 -13   2   2       17.38       16.18     17.34 o 
 -12   2   2       14.33        8.80      8.72 o 
 -11   2   2      132.43      115.67     11.63 o 
 -10   2   2       34.21       35.23      6.93 o 
  -9   2   2        0.61        4.83      5.24 o 
  -8   2   2      281.04      282.32      8.52 o 
  -7   2   2       19.12       11.21      3.73 o 
  -6   2   2       10.60        3.28      3.04 o 
  -5   2   2     1571.61     1613.17     36.54 o 
  -4   2   2     1094.02     1096.63     17.89 o 
  -3   2   2       13.97        7.88      2.28 o 
  -2   2   2      101.40       80.40      2.55 o 
  -1   2   2     3878.59     3762.45     41.68 o 
   0   2   2     1309.70     1278.59     17.70 o 
   1   2   2     9034.39     8498.81    104.09 o 
   2   2   2        0.00        0.69      1.28 o 
   3   2   2      461.41      474.04     23.18 o 
   4   2   2       87.05       76.52      6.91 o 
   5   2   2      464.66      477.65     17.64 o 
   6   2   2       34.53       29.63      4.43 o 
   7   2   2       75.79       83.34     12.19 o 
   8   2   2        0.02       -2.32      5.19 o 
   9   2   2       61.49       63.32      7.28 o 
  10   2   2       39.79       42.53      7.46 o 
  11   2   2        1.62       -1.64      7.02 o 
  12   2   2        0.00       -9.27      9.27 o 
  13   2   2       10.01        2.31     19.71 o 
  14   2   2       14.10        3.72     12.12 o 
  15   2   2        6.01        9.12     14.26 o 
 -15   3   2       19.14       14.53     24.92 o 
 -14   3   2       63.69       75.01     17.96 o 
 -13   3   2        5.13        5.56     11.10 o 
 -12   3   2       15.95       13.09     11.09 o 
 -11   3   2        9.51        3.27     10.37 o 
 -10   3   2      349.38      358.79     19.56 o 
  -9   3   2       39.65       47.46      6.12 o 
  -8   3   2       24.78       23.91      9.19 o 
  -7   3   2      937.62      921.43     16.71 o 
  -6   3   2       28.31       11.18      3.76 o 
  -5   3   2        1.05       -1.97      2.85 o 
  -4   3   2       71.18       86.90      4.97 o 
  -3   3   2        4.82        6.55      2.19 o 
  -2   3   2     4602.32     4681.62     54.58 o 
  -1   3   2      361.67      394.25      7.99 o 
   0   3   2      885.03      837.83     13.38 o 
   1   3   2        8.01        9.85      2.18 o 
   2   3   2     2394.70     2360.35     27.66 o 
   3   3   2     2465.14     2498.69     33.75 o 
   4   3   2       44.79       39.77      2.90 o 
   5   3   2     1281.49     1318.26     33.06 o 
   6   3   2        2.43        6.45      3.79 o 
   7   3   2        6.04       -1.73      4.41 o 
   8   3   2      916.55      913.42     18.92 o 
   9   3   2      288.17      276.45     10.88 o 
  10   3   2      308.10      285.28     13.09 o 
  11   3   2       59.35       47.42      7.71 o 
  12   3   2        1.15       -4.37      8.21 o 
  13   3   2        1.08       10.07     15.74 o 
  14   3   2       16.77        9.75     12.32 o 
 -14   4   2        4.01       21.15     18.08 o 
 -13   4   2       65.46       89.46     14.08 o 
 -12   4   2       68.52       54.64     10.31 o 
 -11   4   2      368.10      385.42     18.27 o 
 -10   4   2      776.19      751.21     16.63 o 
  -9   4   2       29.47       23.23      5.80 o 
  -8   4   2       80.51       77.00      6.55 o 
  -7   4   2       23.00       22.16      4.97 o 
  -6   4   2        1.43       -2.35      3.68 o 
  -5   4   2      369.90      353.49      8.54 o 
  -4   4   2       26.48       30.14      3.44 o 
  -3   4   2      448.45      501.12     12.17 o 
  -2   4   2      116.01      125.82      4.58 o 
  -1   4   2      693.08      673.30     12.53 o 
   0   4   2      199.23      219.99      6.53 o 
   1   4   2     1331.43     1379.93     27.13 o 
   2   4   2       62.20       60.94      3.68 o 
   3   4   2      674.61      718.60     16.39 o 
   4   4   2      290.88      264.22      7.01 o 
   5   4   2       53.58       60.21      3.96 o 
   6   4   2       58.24       56.02      6.21 o 
   7   4   2      147.36      142.48      8.04 o 
   8   4   2      349.02      330.71     23.66 o 
   9   4   2       34.47       31.49     10.27 o 
  10   4   2      175.45      192.94     11.46 o 
  11   4   2      183.00      207.91     12.59 o 
  12   4   2       75.03       75.04      9.62 o 
  13   4   2        0.16      -10.58     10.65 o 
  14   4   2        0.28      -13.73     13.73 o 
 -13   5   2        3.25        5.15     14.75 o 
 -12   5   2       27.67       12.01      9.19 o 
 -11   5   2       18.34       10.17      7.68 o 
 -10   5   2        0.09       -6.78      6.78 o 
  -9   5   2      835.01      795.40     17.08 o 
  -8   5   2       96.55       96.85      7.63 o 
  -7   5   2       50.67       63.13      6.53 o 
  -6   5   2       39.96       56.16      7.88 o 
  -5   5   2       47.10       43.70      4.88 o 
  -4   5   2      264.36      274.00      9.84 o 
  -3   5   2      774.68      778.11     13.27 o 
  -2   5   2       59.49       64.48      5.16 o 
  -1   5   2       96.05      111.36      5.78 o 
   0   5   2      657.32      651.14     13.11 o 
   1   5   2      128.01      135.36      6.14 o 
   2   5   2      178.43      181.12      6.01 o 
   3   5   2      181.07      164.91      5.86 o 
   4   5   2      406.29      402.14     11.89 o 
   5   5   2        0.61       -4.03      4.03 o 
   6   5   2        0.92       -4.75      4.75 o 
   7   5   2        8.80        5.08      5.59 o 
   8   5   2      100.47      117.47     16.73 o 
   9   5   2      274.03      304.73     12.04 o 
  10   5   2        2.61       -3.20      7.67 o 
  11   5   2       40.69       28.61      8.41 o 
  12   5   2       10.96        7.07      8.94 o 
  13   5   2       16.72        6.28     11.14 o 
 -12   6   2      136.93      167.29     12.85 o 
 -11   6   2      195.59      259.98     22.81 o 
 -10   6   2        0.19       -6.39      7.88 o 
  -9   6   2      410.71      397.45     14.95 o 
  -8   6   2      176.74      188.88     12.93 o 
  -7   6   2        4.44       -0.51      5.67 o 
  -6   6   2      107.20       87.43      6.99 o 
  -5   6   2       74.56       74.39      6.59 o 
  -4   6   2       91.26       92.60      6.24 o 
  -3   6   2       34.78       33.39      4.80 o 
  -2   6   2        7.71        5.04      3.83 o 
  -1   6   2       83.42       88.93      6.41 o 
   0   6   2       13.43       12.32     16.18 o 
   1   6   2      114.71      114.34      7.05 o 
   2   6   2       38.31       34.63      4.51 o 
   3   6   2        0.15        0.30      4.04 o 
   4   6   2       55.15       64.39      6.23 o 
   5   6   2      141.66      153.15      8.25 o 
   6   6   2       16.85       20.78      8.34 o 
   7   6   2       57.93       61.32      7.88 o 
   8   6   2        0.01       -6.97      6.97 o 
   9   6   2        2.94       -2.58      7.97 o 
  10   6   2        3.77       -1.64      7.94 o 
  11   6   2        8.09       13.70      9.05 o 
  12   6   2        9.04        5.13     10.51 o 
 -11   7   2       46.32       67.21     14.69 o 
 -10   7   2        0.42      -12.52     12.52 o 
  -9   7   2       44.22       37.57      9.03 o 
  -8   7   2      136.54      123.79     12.22 o 
  -7   7   2      136.57      150.95     13.03 o 
  -6   7   2       46.77       52.93      7.23 o 
  -5   7   2        9.12       -5.43      5.43 o 
  -4   7   2        0.96        2.38      5.26 o 
  -3   7   2      250.96      263.46      9.22 o 
  -2   7   2       14.38       17.26      5.14 o 
  -1   7   2     1104.53     1065.89     21.06 o 
   0   7   2      258.10      258.44     17.46 o 
   1   7   2       78.99       86.68     10.29 o 
   2   7   2        0.31       -5.69      5.69 o 
   3   7   2       49.68       58.13     11.61 o 
   4   7   2       66.06       62.49      9.06 o 
   5   7   2       22.59       27.92      8.40 o 
   6   7   2        2.64       -0.42      8.36 o 
   7   7   2      214.78      216.32     14.98 o 
   8   7   2        0.02      -11.72     11.72 o 
   9   7   2        9.46       -0.82      9.91 o 
  10   7   2       26.34       26.45     11.82 o 
  11   7   2       24.97       38.97     13.78 o 
  -9   8   2        5.05        8.75     12.88 o 
  -8   8   2       10.86        5.53     17.31 o 
  -7   8   2       28.69       25.88     11.49 o 
  -6   8   2      138.16      140.45     15.18 o 
  -5   8   2       50.98       32.85     11.30 o 
  -4   8   2        2.95        2.67      9.84 o 
  -3   8   2       21.29       24.23     15.76 o 
  -2   8   2      237.98      208.81     24.14 o 
  -1   8   2       86.36       88.61      8.81 o 
   0   8   2       83.03      114.77     13.48 o 
   1   8   2        8.97        4.65     10.07 o 
   2   8   2       29.46       13.03      7.56 o 
   3   8   2        7.16       13.35      8.73 o 
   4   8   2        9.74        9.77      9.69 o 
   5   8   2       30.15       29.19     13.99 o 
   6   8   2       22.73       28.52     13.28 o 
   7   8   2       10.04        6.69      9.96 o 
   8   8   2       22.39       -0.05     11.07 o 
   9   8   2        8.32       21.48     12.48 o 
  -7   9   2       11.01       -0.46     21.06 o 
  -6   9   2       64.78       45.48     24.50 o 
  -5   9   2        3.63       -3.22     18.53 o 
  -4   9   2        0.32      -19.20     19.97 o 
  -3   9   2       23.06       10.65     18.44 o 
  -2   9   2        3.06        6.63     21.13 o 
  -1   9   2        4.10        7.71     12.62 o 
   0   9   2       64.55       78.47     21.10 o 
   1   9   2      231.53      228.19     12.75 o 
   2   9   2        2.04        2.85      9.52 o 
   3   9   2        0.08       -5.69      9.30 o 
   4   9   2        6.45       10.03     10.33 o 
   5   9   2       30.01        2.83     10.82 o 
   6   9   2        0.08      -10.80     10.80 o 
   7   9   2        4.29      -11.80     11.80 o 
  -3  10   2       28.73       30.84     27.14 o 
  -2  10   2        0.12       22.12     24.57 o 
  -1  10   2       20.62       -6.15     25.86 o 
   0  10   2        2.80        3.57     19.88 o 
   1  10   2       25.58       31.49     14.91 o 
   2  10   2       16.53       25.37     15.70 o 
 -15   0   3        2.46        1.62     17.80 o 
 -13   0   3        9.99       -3.61     13.89 o 
 -11   0   3        5.30       -2.23     11.51 o 
  -9   0   3        8.00       10.87      8.71 o 
  -7   0   3      345.92      310.64     10.09 o 
  -5   0   3       24.49       31.36      4.74 o 
  -3   0   3        4.98        2.39      2.13 o 
  -1   0   3     3144.87     3187.17    159.38 o 
   1   0   3     5782.81     5548.19     84.10 o 
   3   0   3     1580.78     1428.69     20.49 o 
   5   0   3       20.03       19.38      4.73 o 
   7   0   3      110.04      122.66     11.28 o 
   9   0   3       85.34      109.11     15.11 o 
  11   0   3     1289.37     1250.68     45.12 o 
  13   0   3       23.76       15.55     16.21 o 
  15   0   3       59.54       62.84     21.35 o 
 -15   1   3        0.26      -12.47     12.95 o 
 -14   1   3       26.64       30.17     12.03 o 
 -13   1   3        1.79       -1.33      9.33 o 
 -12   1   3       75.83       44.92      9.83 o 
 -11   1   3       13.09       -3.32      7.39 o 
 -10   1   3      208.48      205.92     11.62 o 
  -9   1   3      122.70      116.78      8.02 o 
  -8   1   3       38.18       38.67      5.06 o 
  -7   1   3      337.92      361.56     13.33 o 
  -6   1   3      198.65      186.39     10.97 o 
  -5   1   3     1079.07     1061.04     14.37 o 
  -4   1   3      340.44      350.29      6.29 o 
  -3   1   3     4990.82     4883.48     98.39 o 
  -2   1   3     2734.90     2561.90     38.91 o 
  -1   1   3      439.58      469.18      6.49 o 
   0   1   3        4.03        5.10      2.95 o 
   1   1   3     4019.49     3521.28     34.58 o 
   2   1   3     2494.82     2406.09     24.49 o 
   3   1   3      337.03      318.34      5.19 o 
   4   1   3      556.23      591.83     12.77 o 
   5   1   3     1409.27     1341.62     17.97 o 
   6   1   3       70.62       72.11      5.65 o 
   7   1   3      134.13      131.69      7.42 o 
   8   1   3      185.46      189.36      8.95 o 
   9   1   3       19.36       32.42      6.58 o 
  10   1   3        6.00        7.00      7.75 o 
  11   1   3        0.83       -2.64      8.62 o 
  12   1   3       28.08       16.19     12.93 o 
  13   1   3       13.43       10.34     13.14 o 
  14   1   3        7.27       -8.17     11.20 o 
  15   1   3       25.73       29.33     13.71 o 
 -15   2   3        0.25       -8.81     12.78 o 
 -14   2   3        3.72       -3.85     11.34 o 
 -13   2   3        2.92        7.61     10.29 o 
 -12   2   3        7.38        6.59     10.11 o 
 -11   2   3        2.29        8.12     13.06 o 
 -10   2   3      130.82      120.17      8.49 o 
  -9   2   3        0.03       -1.09      4.94 o 
  -8   2   3     1440.52     1455.44     47.25 o 
  -7   2   3       36.98       46.25      4.48 o 
  -6   2   3       18.58       20.54      2.60 o 
  -5   2   3        2.81        4.02      2.13 o 
  -4   2   3      887.23      893.88     13.52 o 
  -3   2   3       47.75       42.29      2.42 o 
  -2   2   3     1558.81     1618.36     24.42 o 
  -1   2   3     1022.32     1013.13     13.00 o 
   0   2   3     5487.98     5320.35     58.10 o 
   1   2   3       43.71       47.76      2.21 o 
   2   2   3      142.42      160.77      3.80 o 
   3   2   3     1649.09     1714.33     21.62 o 
   4   2   3     2097.59     2101.95     25.16 o 
   5   2   3        3.18        6.32      3.35 o 
   6   2   3       18.94       25.62      9.38 o 
   7   2   3       59.11       51.36      5.90 o 
   8   2   3     1614.01     1727.03     47.88 o 
   9   2   3      368.23      365.85     25.03 o 
  10   2   3       33.36       24.15      7.28 o 
  11   2   3        4.73        3.97      7.24 o 
  12   2   3        0.58       -3.87     10.05 o 
  13   2   3        1.19       -0.76     10.91 o 
  14   2   3       14.73        0.51     12.35 o 
  15   2   3        0.54       -5.30     13.16 o 
 -15   3   3       25.57       15.23     20.61 o 
 -14   3   3        2.19        0.94     13.08 o 
 -13   3   3       61.98       46.24     12.04 o 
 -12   3   3        0.97       -6.63      8.96 o 
 -11   3   3       61.78       61.50      8.48 o 
 -10   3   3       21.08       15.22      6.91 o 
  -9   3   3      386.48      352.56     10.44 o 
  -8   3   3      397.31      386.06     10.11 o 
  -7   3   3        8.45       -1.82      3.94 o 
  -6   3   3        0.93       -2.91      2.91 o 
  -5   3   3       96.95       90.16      4.35 o 
  -4   3   3       95.98      108.12      4.21 o 
  -3   3   3      350.46      323.44      7.18 o 
  -2   3   3       12.35       14.54      2.13 o 
  -1   3   3      126.54      129.46      4.48 o 
   0   3   3       35.39       45.32      2.96 o 
   1   3   3      889.62      931.56     17.45 o 
   2   3   3       83.98       87.02      3.36 o 
   3   3   3      219.05      200.87     10.17 o 
   4   3   3       95.25       91.09      3.74 o 
   5   3   3       11.68       15.78      2.63 o 
   6   3   3      421.04      462.54     18.72 o 
   7   3   3      195.72      202.75      8.74 o 
   8   3   3       75.07       66.75      7.33 o 
   9   3   3       51.69       54.74      7.93 o 
  10   3   3        0.64       -6.80      6.80 o 
  11   3   3      137.51      127.71     12.69 o 
  12   3   3        7.23       17.79      8.75 o 
  13   3   3        0.43       -9.79      9.79 o 
  14   3   3        4.90       -3.25     12.58 o 
 -14   4   3        9.69      -11.50     12.65 o 
 -13   4   3        0.66       33.67     12.87 o 
 -12   4   3       58.32       52.49      9.75 o 
 -11   4   3       73.68       78.53      8.43 o 
 -10   4   3        5.07       -4.48      6.18 o 
  -9   4   3       82.76       82.09      7.45 o 
  -8   4   3       11.63       10.20      5.22 o 
  -7   4   3       34.41       29.75      7.09 o 
  -6   4   3       39.62       39.63      6.98 o 
  -5   4   3       45.63       49.19      6.96 o 
  -4   4   3       74.14       68.62      4.51 o 
  -3   4   3      697.21      749.04     12.08 o 
  -2   4   3       58.18       60.14      3.64 o 
  -1   4   3       68.28       78.49      4.55 o 
   0   4   3      416.33      380.09      8.52 o 
   1   4   3       16.14       16.86      3.12 o 
   2   4   3      890.67      867.81     30.81 o 
   3   4   3      626.72      657.06     22.03 o 
   4   4   3       23.67       26.32      3.41 o 
   5   4   3        0.02       -2.54      2.77 o 
   6   4   3       84.58       93.67      8.30 o 
   7   4   3        2.22        5.34      5.03 o 
   8   4   3        9.04        6.92      5.67 o 
   9   4   3        5.72       -4.51      6.12 o 
  10   4   3      301.25      274.90     14.64 o 
  11   4   3      336.26      336.15     14.23 o 
  12   4   3      101.08      118.15     10.69 o 
  13   4   3       30.58       24.46     10.97 o 
  14   4   3        0.07       11.84     15.28 o 
 -13   5   3        3.36       -3.15     10.71 o 
 -12   5   3       18.15       32.05      9.41 o 
 -11   5   3       24.19       20.84      8.33 o 
 -10   5   3        9.58       11.24      7.51 o 
  -9   5   3      795.54      796.50     18.36 o 
  -8   5   3        5.37       -6.01      6.01 o 
  -7   5   3       25.25       31.71      7.01 o 
  -6   5   3        0.05       -4.24      4.24 o 
  -5   5   3      134.96      147.33      6.70 o 
  -4   5   3        5.64        4.72      4.13 o 
  -3   5   3       42.98       42.84      4.34 o 
  -2   5   3      286.61      311.72      7.58 o 
  -1   5   3      120.79      104.44      5.86 o 
   0   5   3       36.98       28.28      5.88 o 
   1   5   3      109.78      134.12      6.16 o 
   2   5   3      434.19      409.76     13.46 o 
   3   5   3       36.72       45.36      4.34 o 
   4   5   3       22.61       33.71      4.06 o 
   5   5   3      121.00      141.43      8.34 o 
   6   5   3        4.49        3.81      4.93 o 
   7   5   3       29.23       20.71      6.05 o 
   8   5   3        8.77        1.19      6.24 o 
   9   5   3      302.64      320.15     15.68 o 
  10   5   3       34.62       36.21      8.29 o 
  11   5   3       88.19      102.74     11.19 o 
  12   5   3        5.82       -8.84      8.84 o 
  13   5   3       13.63      -11.21     11.21 o 
 -12   6   3        3.64        9.58     11.60 o 
 -11   6   3        4.19        3.26     11.89 o 
 -10   6   3       59.18       45.51     10.30 o 
  -9   6   3      104.03      126.15      9.83 o 
  -8   6   3      313.33      313.48     11.54 o 
  -7   6   3        2.43       -5.68      5.68 o 
  -6   6   3       54.63       45.93      6.35 o 
  -5   6   3        0.54        0.99      4.59 o 
  -4   6   3       17.36       20.15      4.89 o 
  -3   6   3      173.10      183.18      7.84 o 
  -2   6   3       17.68       12.18      3.97 o 
  -1   6   3        5.75        1.98      4.66 o 
   0   6   3       30.56       33.40      5.21 o 
   1   6   3      260.80      249.75      8.79 o 
   2   6   3        0.56       -2.45      3.91 o 
   3   6   3        2.87       -1.59      4.12 o 
   4   6   3       10.26        8.92      4.80 o 
   5   6   3       55.75       51.17      6.55 o 
   6   6   3        4.90        5.89      5.69 o 
   7   6   3       50.30       40.34      8.15 o 
   8   6   3       21.25       22.83      7.51 o 
   9   6   3       23.44       16.02      8.76 o 
  10   6   3        3.18      -11.78     11.78 o 
  11   6   3        0.30       -1.37     10.73 o 
  12   6   3       35.85       25.09     12.54 o 
 -11   7   3      112.33      157.62     18.38 o 
 -10   7   3        9.43       18.54     12.19 o 
  -9   7   3        3.88      -11.04     11.04 o 
  -8   7   3       43.99       53.70     12.17 o 
  -7   7   3      143.09      148.79     14.48 o 
  -6   7   3       70.59       58.51     11.09 o 
  -5   7   3       18.28       21.91      9.07 o 
  -4   7   3       18.34       22.17      6.47 o 
  -3   7   3        0.01       -4.47      5.70 o 
  -2   7   3        3.46        0.83      5.53 o 
  -1   7   3        9.86        5.18      7.47 o 
   0   7   3       56.02       59.17     16.16 o 
   1   7   3      341.86      341.03     18.64 o 
   2   7   3        1.22       -2.38      5.77 o 
   3   7   3       10.61        4.76      7.18 o 
   4   7   3       20.06       25.33     14.54 o 
   5   7   3       31.11       31.00      8.89 o 
   6   7   3       41.29       36.21      9.23 o 
   7   7   3      149.71      126.11     13.55 o 
   8   7   3       64.43       48.16     12.41 o 
   9   7   3       16.95       22.47     12.75 o 
  10   7   3       11.16       -0.57     14.07 o 
  11   7   3        6.65       16.14     13.58 o 
  -9   8   3       19.52       18.92     13.32 o 
  -8   8   3        7.13      -12.14     12.14 o 
  -7   8   3      141.59      178.37     16.90 o 
  -6   8   3        3.57       -1.24     10.99 o 
  -5   8   3       14.37       23.75     10.37 o 
  -4   8   3       98.45      115.44     12.82 o 
  -3   8   3        4.44        0.11     10.25 o 
  -2   8   3       17.57        6.02      9.06 o 
  -1   8   3      428.66      435.12     36.27 o 
   0   8   3       54.06       59.26     11.28 o 
   1   8   3       17.92        3.97     13.00 o 
   2   8   3       61.11       62.84      9.05 o 
   3   8   3       53.85       60.77     10.33 o 
   4   8   3        7.31        5.53      9.86 o 
   5   8   3       99.28      123.40     13.03 o 
   6   8   3        1.23      -10.20     12.27 o 
   7   8   3        7.43       23.42     12.65 o 
   8   8   3       19.08       17.94     13.42 o 
   9   8   3        9.21        5.54     11.36 o 
  -7   9   3        1.07      -12.55     12.55 o 
  -6   9   3        5.23       -5.36     13.58 o 
  -5   9   3       24.60       35.15     13.73 o 
  -4   9   3        0.56       -3.83     11.60 o 
  -3   9   3       10.81       26.38     15.97 o 
  -2   9   3        2.58       -0.94     15.18 o 
  -1   9   3       14.04        4.14     12.69 o 
   0   9   3       76.56       90.09     15.37 o 
   1   9   3       85.65      118.57     12.01 o 
   2   9   3        3.33        3.41     10.60 o 
   3   9   3        6.60       -1.70     10.51 o 
   4   9   3        5.29        0.40     11.45 o 
   5   9   3        8.39       11.22     12.03 o 
   6   9   3        2.52       16.50     12.76 o 
   7   9   3        6.45       -6.33     11.80 o 
  -2  10   3       23.26       33.01     18.48 o 
  -1  10   3       42.66       47.74     17.81 o 
   0  10   3        0.55      -11.70     11.70 o 
   1  10   3        0.33        0.15     14.56 o 
   2  10   3       16.80       12.71     23.11 o 
 -14   0   4        4.73       13.21     14.39 o 
 -12   0   4       10.66        5.25     12.95 o 
 -10   0   4       53.97       45.61     12.36 o 
  -8   0   4       32.52       29.87      5.72 o 
  -6   0   4       36.83       32.79      6.80 o 
  -4   0   4     3661.98     3894.34     61.71 o 
  -2   0   4     4277.14     4214.04     52.67 o 
   0   0   4     9430.92     9013.93    315.43 o 
   2   0   4     1193.27     1191.24     18.33 o 
   4   0   4       26.33       32.58      3.32 o 
   6   0   4     2583.28     2637.57     47.29 o 
   8   0   4      164.60      171.73     15.35 o 
  10   0   4      746.10      712.33     30.87 o 
  12   0   4       42.13       34.96     15.93 o 
  14   0   4        4.73       14.76     18.57 o 
 -15   1   4        0.75        6.22     12.38 o 
 -14   1   4       29.82       41.46     14.02 o 
 -13   1   4       44.19       13.78      9.70 o 
 -12   1   4       16.10       19.92      9.30 o 
 -11   1   4       23.54        0.58      7.87 o 
 -10   1   4       46.15       48.84      6.58 o 
  -9   1   4       18.59       14.74      6.12 o 
  -8   1   4      318.51      282.91     18.27 o 
  -7   1   4       16.20       14.89      3.16 o 
  -6   1   4     2002.81     2088.62     25.89 o 
  -5   1   4      109.98      109.71      3.99 o 
  -4   1   4      229.63      247.14      5.28 o 
  -3   1   4       21.64       23.37      3.61 o 
  -2   1   4     2021.35     2029.62     23.44 o 
  -1   1   4       72.53       65.68      2.97 o 
   0   1   4     3675.41     3752.82     58.74 o 
   1   1   4        0.01        1.37      1.71 o 
   2   1   4     1448.42     1426.14     15.60 o 
   3   1   4      437.39      443.59      6.68 o 
   4   1   4     1684.43     1678.19     30.45 o 
   5   1   4      284.71      272.55      7.92 o 
   6   1   4      137.37      138.05      5.37 o 
   7   1   4      169.14      166.96      8.92 o 
   8   1   4      325.89      336.90     11.35 o 
   9   1   4       79.71       89.50      8.29 o 
  10   1   4        0.35       -6.18      6.18 o 
  11   1   4       11.65       -2.71      8.34 o 
  12   1   4        0.00        4.24     10.57 o 
  13   1   4        5.18        3.92     11.29 o 
  14   1   4       32.20       37.56     17.10 o 
  15   1   4       48.86       38.68     14.27 o 
 -15   2   4       14.72        9.29     13.84 o 
 -14   2   4       39.31       43.09     12.68 o 
 -13   2   4       15.97       -4.35      9.62 o 
 -12   2   4        6.54        1.15      9.19 o 
 -11   2   4        2.83       -4.15      7.98 o 
 -10   2   4      232.54      213.23      9.70 o 
  -9   2   4       10.99        8.51      5.24 o 
  -8   2   4        0.21       -4.20      4.20 o 
  -7   2   4      224.66      208.53      7.99 o 
  -6   2   4       14.83       15.19      2.96 o 
  -5   2   4       21.12       28.24      2.64 o 
  -4   2   4     1254.22     1271.67     17.09 o 
  -3   2   4      501.96      465.94      8.53 o 
  -2   2   4      473.51      460.14      7.45 o 
  -1   2   4      298.67      310.88      6.92 o 
   0   2   4      218.14      201.40      5.58 o 
   1   2   4      126.60      143.45      3.44 o 
   2   2   4      300.01      307.06      5.13 o 
   3   2   4      203.99      205.98      4.75 o 
   4   2   4        5.77        6.52      2.54 o 
   5   2   4       10.33       16.48      3.70 o 
   6   2   4      186.42      180.87      5.54 o 
   7   2   4      178.74      182.71      8.34 o 
   8   2   4      822.98      813.19     17.86 o 
   9   2   4      367.72      350.70     12.33 o 
  10   2   4        8.31       -6.23      6.48 o 
  11   2   4       22.28        9.86      8.08 o 
  12   2   4      136.59      144.04     15.37 o 
  13   2   4        1.00       -1.69     11.61 o 
  14   2   4       56.78       61.59     33.13 o 
  15   2   4       41.99       43.79     23.29 o 
 -14   3   4        2.47       18.15     19.62 o 
 -13   3   4        3.87        5.65     10.99 o 
 -12   3   4       24.91       23.31      9.97 o 
 -11   3   4      432.13      399.69     17.13 o 
 -10   3   4      134.84      132.86      9.53 o 
  -9   3   4       37.93       46.09      8.63 o 
  -8   3   4      138.32      159.77      7.75 o 
  -7   3   4        0.80       -0.13      3.85 o 
  -6   3   4      233.35      250.86     10.01 o 
  -5   3   4        8.45        6.00      3.16 o 
  -4   3   4     1591.63     1660.27     42.57 o 
  -3   3   4      892.80      934.22     12.04 o 
  -2   3   4       42.52       41.09      2.52 o 
  -1   3   4       24.85       11.64      3.26 o 
   0   3   4     1365.94     1366.39     21.48 o 
   1   3   4      598.31      641.21     10.86 o 
   2   3   4      214.10      233.04      5.19 o 
   3   3   4        6.60       14.38      2.48 o 
   4   3   4      147.93      164.84      4.83 o 
   5   3   4       45.83       41.82      3.35 o 
   6   3   4       73.68       73.49      5.89 o 
   7   3   4       39.86       34.68      5.66 o 
   8   3   4       53.01       54.60      6.95 o 
   9   3   4       42.66       30.40      7.14 o 
  10   3   4      339.74      366.74     16.20 o 
  11   3   4       11.22       11.00      8.03 o 
  12   3   4        5.45       -4.61      8.57 o 
  13   3   4       12.40       -0.02      9.72 o 
  14   3   4       24.21       41.56     14.09 o 
 -14   4   4        1.49       19.13     13.04 o 
 -13   4   4       32.02       51.65     13.58 o 
 -12   4   4        2.34        5.10      8.66 o 
 -11   4   4        1.01       -5.12      7.57 o 
 -10   4   4       62.97       72.99      8.99 o 
  -9   4   4      107.55      120.09      7.94 o 
  -8   4   4        0.00       -2.39      5.03 o 
  -7   4   4       25.90       24.82      4.89 o 
  -6   4   4       10.53       14.21      4.31 o 
  -5   4   4      455.81      464.73      9.98 o 
  -4   4   4      127.46      141.06      5.69 o 
  -3   4   4      934.42      941.60     14.14 o 
  -2   4   4      215.23      224.03      5.78 o 
  -1   4   4        8.87        3.17      3.92 o 
   0   4   4        0.43        1.09      3.84 o 
   1   4   4      177.52      195.56      6.32 o 
   2   4   4        2.81        6.03      2.62 o 
   3   4   4      223.45      222.61      6.10 o 
   4   4   4      163.55      185.20      5.64 o 
   5   4   4       27.76       32.71      4.01 o 
   6   4   4       60.24       50.99      5.62 o 
   7   4   4       90.14       90.19     10.86 o 
   8   4   4      452.91      440.06     15.57 o 
   9   4   4      170.07      158.33      9.90 o 
  10   4   4        1.15       -5.16      7.27 o 
  11   4   4        1.80       -0.80      8.60 o 
  12   4   4       12.34       11.69      9.74 o 
  13   4   4       79.41       68.59     11.88 o 
  14   4   4       15.99       23.11     11.88 o 
 -13   5   4        5.66        6.36     10.96 o 
 -12   5   4       21.77       15.38      9.91 o 
 -11   5   4        0.50       12.04      8.14 o 
 -10   5   4        1.12       -3.86      7.00 o 
  -9   5   4      287.15      286.87     13.43 o 
  -8   5   4        0.78        1.00      5.87 o 
  -7   5   4       11.52        4.82      5.36 o 
  -6   5   4      218.48      225.89     11.57 o 
  -5   5   4        0.35        2.25      4.15 o 
  -4   5   4       15.07       10.76      4.24 o 
  -3   5   4       49.46       46.70      4.33 o 
  -2   5   4       70.31       68.14      6.95 o 
  -1   5   4      345.36      313.05     11.82 o 
   0   5   4       66.23       60.20      6.73 o 
   1   5   4      115.78      108.68      5.89 o 
   2   5   4      504.96      513.64     13.98 o 
   3   5   4       52.30       63.51      8.36 o 
   4   5   4      188.46      187.03      6.40 o 
   5   5   4      116.22      142.65      9.16 o 
   6   5   4      118.00      110.27      9.62 o 
   7   5   4       72.74       63.73      7.00 o 
   8   5   4      207.38      202.27     10.20 o 
   9   5   4        1.11       -5.72      7.15 o 
  10   5   4      106.58       97.81     10.75 o 
  11   5   4        6.64        6.52      8.94 o 
  12   5   4        2.68        2.92     10.18 o 
  13   5   4        0.00      -11.51     11.51 o 
 -12   6   4       37.83       37.38     13.72 o 
 -11   6   4        4.24       -4.21     12.03 o 
 -10   6   4       12.20       22.41     13.02 o 
  -9   6   4        1.87       15.40     10.16 o 
  -8   6   4        0.83       -8.10      8.91 o 
  -7   6   4       88.57       68.11     10.18 o 
  -6   6   4       47.03       50.02      7.77 o 
  -5   6   4        2.51       -4.95      4.95 o 
  -4   6   4       34.60       32.54      5.14 o 
  -3   6   4        0.80        0.39      4.15 o 
  -2   6   4      132.09      138.91      6.77 o 
  -1   6   4       81.09       75.79      7.34 o 
   0   6   4      190.90      182.55      7.80 o 
   1   6   4      191.77      200.97     11.01 o 
   2   6   4        5.26        6.17      5.28 o 
   3   6   4       21.82       15.71      5.51 o 
   4   6   4        0.01       -3.24      6.86 o 
   5   6   4       20.94       14.82      7.04 o 
   6   6   4       16.03       -0.07      7.01 o 
   7   6   4        0.11       -7.97      7.97 o 
   8   6   4        4.99        3.72      9.37 o 
   9   6   4       50.15       62.94     20.17 o 
  10   6   4        2.17       -7.60     11.91 o 
  11   6   4       21.41       28.36     13.87 o 
  12   6   4        4.10       18.69     16.47 o 
 -11   7   4        6.65       20.79     14.14 o 
 -10   7   4       21.24       21.38     13.29 o 
  -9   7   4       90.41      111.89     51.69 o 
  -8   7   4       15.12        3.21     10.71 o 
  -7   7   4        0.93       -6.77      9.50 o 
  -6   7   4       46.48       27.83      9.93 o 
  -5   7   4       64.39       38.30      9.99 o 
  -4   7   4        0.27        5.62     10.87 o 
  -3   7   4      199.35      207.91     24.86 o 
  -2   7   4        0.54       -9.01      9.82 o 
  -1   7   4      425.59      426.12     16.87 o 
   0   7   4       17.82       13.26     14.31 o 
   1   7   4      107.50      120.37     11.15 o 
   2   7   4      156.27      159.61      9.97 o 
   3   7   4        2.41        4.79      6.91 o 
   4   7   4       51.41       71.47      9.42 o 
   5   7   4       95.31      103.35     24.35 o 
   6   7   4        0.19       -7.94      8.49 o 
   7   7   4        1.64       -6.65     10.13 o 
   8   7   4        3.49        7.86     10.29 o 
   9   7   4        3.08       10.57     12.64 o 
  10   7   4       45.77       53.12     20.49 o 
  -9   8   4        1.09      -12.94     12.94 o 
  -8   8   4       23.85       24.70     21.59 o 
  -7   8   4       40.73       64.73     15.70 o 
  -6   8   4       37.72       27.66     11.91 o 
  -5   8   4       91.90      108.44     13.74 o 
  -4   8   4      212.69      207.84     15.71 o 
  -3   8   4       79.75       62.08     11.68 o 
  -2   8   4        0.69       -8.50      8.99 o 
  -1   8   4        3.81       -9.24      9.24 o 
   0   8   4        0.34       -9.23      9.23 o 
   1   8   4       19.00       19.48      9.98 o 
   2   8   4        5.71       -6.03      8.68 o 
   3   8   4        1.63       -6.59      8.80 o 
   4   8   4        6.83       -1.29      9.26 o 
   5   8   4       35.88       21.16      9.98 o 
   6   8   4        7.21       10.88     15.51 o 
   7   8   4        1.05       -2.18     11.64 o 
   8   8   4       19.58       23.10     13.35 o 
   9   8   4       57.53       87.26     26.70 o 
  -7   9   4       14.46        7.26     19.99 o 
  -6   9   4       48.66       46.89     14.94 o 
  -5   9   4        1.75       24.21     16.25 o 
  -4   9   4       43.30       33.08     12.71 o 
  -3   9   4        1.11      -11.27     11.99 o 
  -2   9   4       27.59       38.25     13.32 o 
  -1   9   4       15.58       14.54     12.83 o 
   0   9   4        9.90       -6.00     12.27 o 
   1   9   4       23.14       11.67     11.74 o 
   2   9   4       34.65       37.86     14.72 o 
   3   9   4        3.81       -2.36     10.30 o 
   4   9   4        1.27       -7.09     12.26 o 
   5   9   4       15.66       22.33     14.66 o 
   6   9   4       10.64       -6.64     15.71 o 
  -1  10   4       19.93       19.58     17.89 o 
   0  10   4       21.89       30.56     14.42 o 
   1  10   4       51.73       62.15     15.32 o 
 -15   0   5       17.26        4.96     18.31 o 
 -13   0   5        2.02        7.53     14.92 o 
 -11   0   5       23.07       19.23     11.29 o 
  -9   0   5       32.94       35.82      9.09 o 
  -7   0   5       47.68       55.58      6.17 o 
  -5   0   5     1011.54     1036.91     23.23 o 
  -3   0   5      109.51      112.53      5.05 o 
  -1   0   5     6471.78     6267.76    248.31 o 
   1   0   5     2613.89     2635.35     34.24 o 
   3   0   5      265.87      265.49      9.31 o 
   5   0   5      203.68      230.65      7.42 o 
   7   0   5       64.44       55.86      7.89 o 
   9   0   5      620.50      699.62     30.34 o 
  11   0   5       46.89       43.33     15.40 o 
  13   0   5       29.20       29.18     17.11 o 
  15   0   5       73.66       75.25     24.76 o 
 -15   1   5       38.50       25.47     13.13 o 
 -14   1   5        7.70       -7.58     10.67 o 
 -13   1   5        0.24       -6.99      9.63 o 
 -12   1   5        1.92        7.56      9.17 o 
 -11   1   5        2.12        4.49      7.35 o 
 -10   1   5      183.00      188.86      8.95 o 
  -9   1   5      161.59      159.49      7.84 o 
  -8   1   5      446.47      459.65     15.63 o 
  -7   1   5       39.68       42.35      4.32 o 
  -6   1   5      133.65      123.70      5.46 o 
  -5   1   5      660.16      692.65     10.87 o 
  -4   1   5      161.92      161.35      4.43 o 
  -3   1   5      630.79      638.68     10.59 o 
  -2   1   5     6029.36     5903.58     74.77 o 
  -1   1   5      254.42      247.44      4.49 o 
   0   1   5     6775.97     6735.70     72.68 o 
   1   1   5     1242.46     1123.07     12.64 o 
   2   1   5     2967.31     2878.14     26.86 o 
   3   1   5     1135.13     1112.25     12.20 o 
   4   1   5       30.42       40.00      3.75 o 
   5   1   5       97.46      101.95      4.18 o 
   6   1   5     1331.39     1388.91     25.46 o 
   7   1   5      708.38      687.80     12.79 o 
   8   1   5      830.39      877.67     18.95 o 
   9   1   5       16.56       12.45      6.77 o 
  10   1   5       49.34       71.64     10.84 o 
  11   1   5      358.18      355.77     16.93 o 
  12   1   5        6.39       -7.30     10.82 o 
  13   1   5        9.45       15.76     13.75 o 
  14   1   5       18.58       20.36     18.84 o 
  15   1   5        4.77        9.92     15.10 o 
 -15   2   5        1.62      -12.12     12.12 o 
 -14   2   5       16.41       14.90     11.89 o 
 -13   2   5       49.59       25.84     21.42 o 
 -12   2   5      475.79      341.87     23.12 o 
 -11   2   5        5.56        0.48      6.16 o 
 -10   2   5        3.15        3.84      5.41 o 
  -9   2   5      241.27      207.91      8.98 o 
  -8   2   5       69.35       71.00      6.48 o 
  -7   2   5        1.92        4.19      3.30 o 
  -6   2   5      399.07      404.85     12.12 o 
  -5   2   5       71.85       64.57      5.03 o 
  -4   2   5      846.23      920.43     18.68 o 
  -3   2   5      172.14      185.68      4.75 o 
  -2   2   5     4093.22     4046.21     57.01 o 
  -1   2   5        8.98        4.46      3.78 o 
   0   2   5     8381.20     8318.22    104.70 o 
   1   2   5     2514.91     2386.04     33.11 o 
   2   2   5      476.86      447.29      6.78 o 
   3   2   5      387.51      393.41      6.55 o 
   4   2   5       18.00       18.47      2.79 o 
   5   2   5       39.39       34.66      3.35 o 
   6   2   5       61.84       71.14      6.09 o 
   7   2   5       55.12       71.22      6.77 o 
   8   2   5        0.79       -5.47      5.47 o 
   9   2   5        0.00       -4.80      6.36 o 
  10   2   5      280.17      299.97     18.55 o 
  11   2   5       17.47        4.14     10.45 o 
  12   2   5      391.81      369.19     16.70 o 
  13   2   5        4.39        7.52     12.57 o 
  14   2   5       76.04       63.35     17.29 o 
 -14   3   5        7.69        7.83     12.21 o 
 -13   3   5        0.61        2.01     10.89 o 
 -12   3   5       15.59        2.67      8.83 o 
 -11   3   5       30.42       35.29      8.71 o 
 -10   3   5       27.33       26.57      6.89 o 
  -9   3   5       38.91       47.54      6.63 o 
  -8   3   5      190.24      183.82      9.08 o 
  -7   3   5        1.77        0.60      4.55 o 
  -6   3   5       16.73       13.30      3.38 o 
  -5   3   5      194.19      204.77      5.72 o 
  -4   3   5      380.35      356.32      6.82 o 
  -3   3   5       98.12      101.43      3.73 o 
  -2   3   5       68.34       58.97      6.47 o 
  -1   3   5      486.44      448.41     12.26 o 
   0   3   5       60.90       72.99      9.13 o 
   1   3   5      176.86      173.23      5.67 o 
   2   3   5       48.04       38.73      2.79 o 
   3   3   5       37.96       44.90      3.11 o 
   4   3   5       10.28        4.50      2.56 o 
   5   3   5      146.29      147.26      5.21 o 
   6   3   5      325.93      310.55      9.53 o 
   7   3   5      239.47      250.62      9.40 o 
   8   3   5      538.17      526.49     16.62 o 
   9   3   5     1512.49     1502.27     42.75 o 
  10   3   5       65.85       76.55      9.43 o 
  11   3   5       81.31       81.67     10.16 o 
  12   3   5       24.35       22.28      9.70 o 
  13   3   5       13.19        9.11     10.49 o 
  14   3   5       28.02       -9.63     14.77 o 
 -14   4   5       43.29       56.98     14.49 o 
 -13   4   5        7.28        1.20     11.46 o 
 -12   4   5       14.62       21.02     12.96 o 
 -11   4   5        0.78       -5.81      7.77 o 
 -10   4   5       83.16      101.18     15.50 o 
  -9   4   5      278.96      262.87     16.08 o 
  -8   4   5      144.56      168.65      9.33 o 
  -7   4   5       80.51       77.47      7.10 o 
  -6   4   5      462.95      468.79     13.92 o 
  -5   4   5      311.55      283.11      7.05 o 
  -4   4   5       41.60       50.70      3.95 o 
  -3   4   5       57.37       58.43      4.09 o 
  -2   4   5       45.29       41.34      3.39 o 
  -1   4   5      969.37      901.97     15.65 o 
   0   4   5      717.43      707.86     12.59 o 
   1   4   5      627.82      631.38     16.40 o 
   2   4   5      110.65      115.55      4.54 o 
   3   4   5        0.40        3.16      2.80 o 
   4   4   5      474.53      501.75     12.21 o 
   5   4   5      152.64      131.78      5.40 o 
   6   4   5      477.96      494.64     17.10 o 
   7   4   5      123.43      144.76     10.77 o 
   8   4   5      431.30      442.17     20.69 o 
   9   4   5        7.67        0.96      9.44 o 
  10   4   5      263.10      265.23     12.72 o 
  11   4   5        1.13       -6.62      8.19 o 
  12   4   5       22.09       18.70     10.62 o 
  13   4   5        0.13        7.89     11.29 o 
 -13   5   5       29.92       56.43     14.31 o 
 -12   5   5        0.06       -9.29      9.29 o 
 -11   5   5       25.44       33.67      9.69 o 
 -10   5   5       75.94       73.51     12.56 o 
  -9   5   5       34.06       35.84      8.18 o 
  -8   5   5        1.76        0.94      6.45 o 
  -7   5   5        2.78        7.84      5.42 o 
  -6   5   5       39.60       31.38      5.55 o 
  -5   5   5        0.44       -3.15      4.47 o 
  -4   5   5        6.25        5.70      4.10 o 
  -3   5   5       40.89       50.40      4.56 o 
  -2   5   5       36.00       38.71      4.11 o 
  -1   5   5        5.12        6.13      3.99 o 
   0   5   5       59.69       47.70      4.87 o 
   1   5   5       67.77       60.08      7.39 o 
   2   5   5     1220.97     1213.03     38.04 o 
   3   5   5        9.63       10.38      4.44 o 
   4   5   5      114.87      122.38      7.53 o 
   5   5   5      479.48      481.49     43.21 o 
   6   5   5      425.74      391.93     29.57 o 
   7   5   5     1029.95      984.56     25.86 o 
   8   5   5      237.62      242.72     14.92 o 
   9   5   5       27.28       16.28      9.63 o 
  10   5   5       69.46       86.52     13.19 o 
  11   5   5        0.26        8.77     12.57 o 
  12   5   5        1.04      -12.88     12.88 o 
  13   5   5        3.35      -16.73     19.05 o 
 -12   6   5       11.44       22.38     20.49 o 
 -11   6   5        3.64       -4.26     11.17 o 
 -10   6   5        1.18        4.55     10.41 o 
  -9   6   5        1.80        7.71      9.40 o 
  -8   6   5        0.33       -5.49      8.60 o 
  -7   6   5        9.40       -0.36      8.38 o 
  -6   6   5        2.66        2.45      7.67 o 
  -5   6   5        0.03       -5.35      7.27 o 
  -4   6   5        0.77       -4.79     10.44 o 
  -3   6   5      280.73      277.91     13.25 o 
  -2   6   5       29.24       37.38      7.81 o 
  -1   6   5      771.11      752.76     20.94 o 
   0   6   5      826.32      807.44     46.71 o 
   1   6   5      149.09      161.91     16.17 o 
   2   6   5       27.22       22.47      5.62 o 
   3   6   5      142.54      146.01      8.49 o 
   4   6   5      669.61      659.46     56.57 o 
   5   6   5       76.40       60.28      9.19 o 
   6   6   5       11.64        6.28      7.88 o 
   7   6   5        3.76       -8.21      8.21 o 
   8   6   5       21.53       20.79      9.81 o 
   9   6   5       38.27       43.03     24.92 o 
  10   6   5       18.43       22.16     11.96 o 
  11   6   5       19.95       27.10     14.69 o 
  12   6   5       17.74       -0.78     14.94 o 
 -11   7   5        0.87       13.95     13.96 o 
 -10   7   5       15.10        7.71     13.09 o 
  -9   7   5        5.62        7.30     11.44 o 
  -8   7   5       26.77       12.06     10.96 o 
  -7   7   5        9.44        7.73      9.65 o 
  -6   7   5        2.04        1.95     11.80 o 
  -5   7   5        5.05        3.27      8.93 o 
  -4   7   5       74.53       61.00     10.66 o 
  -3   7   5      191.11      209.55     14.46 o 
  -2   7   5       15.51       24.11      8.57 o 
  -1   7   5        9.29        7.02      8.00 o 
   0   7   5      232.65      271.74     22.27 o 
   1   7   5       93.75      104.40     11.18 o 
   2   7   5      176.08      192.72     14.54 o 
   3   7   5        0.02       -6.17      7.66 o 
   4   7   5       98.44      107.71     10.89 o 
   5   7   5      166.04      138.19     12.67 o 
   6   7   5        3.04        2.43     10.00 o 
   7   7   5       21.29        9.83     13.30 o 
   8   7   5        2.37       -7.97     10.50 o 
   9   7   5        1.57      -12.04     12.04 o 
  10   7   5       45.40       42.72     18.26 o 
  -9   8   5        7.93       -7.00     13.07 o 
  -8   8   5        5.13       19.03     12.50 o 
  -7   8   5        0.11        6.42     14.43 o 
  -6   8   5       37.77       37.20     12.47 o 
  -5   8   5        0.30      -10.35     10.77 o 
  -4   8   5       20.05       17.86     11.50 o 
  -3   8   5      352.26      339.87     17.10 o 
  -2   8   5      139.09      114.58     13.18 o 
  -1   8   5      289.07      272.98     29.94 o 
   0   8   5      144.43      172.04     15.10 o 
   1   8   5       33.81       29.91      8.15 o 
   2   8   5      260.31      281.59     14.65 o 
   3   8   5        1.91        4.18      8.89 o 
   4   8   5       39.80       39.11     11.96 o 
   5   8   5        5.35       -9.93      9.93 o 
   6   8   5        2.87       -6.18     10.74 o 
   7   8   5        1.01       -3.34     11.49 o 
   8   8   5        1.46      -11.59     11.59 o 
  -6   9   5       92.69       99.42     19.85 o 
  -5   9   5        1.34       -8.95     12.35 o 
  -4   9   5       50.13       72.39     16.29 o 
  -3   9   5        9.68       23.23     12.11 o 
  -2   9   5       12.26       14.53     15.59 o 
  -1   9   5       29.08       30.96     19.67 o 
   0   9   5        0.10        8.28     12.66 o 
   1   9   5       22.81       43.61     11.84 o 
   2   9   5       17.44       31.39     11.81 o 
   3   9   5       10.60       10.31     10.74 o 
   4   9   5        0.46       17.34     18.61 o 
   5   9   5        7.43       21.43     12.80 o 
   6   9   5       26.57       14.36     24.40 o 
 -14   0   6       58.24       39.02     17.11 o 
 -12   0   6       10.82       24.26     12.84 o 
 -10   0   6       31.14       22.59     10.87 o 
  -8   0   6      570.14      647.78     20.93 o 
  -6   0   6      515.35      554.20     13.99 o 
  -4   0   6       45.70       42.83      5.51 o 
  -2   0   6     1564.86     1684.37     28.55 o 
   0   0   6       78.66       56.30      3.91 o 
   2   0   6     1027.87      933.91     14.63 o 
   4   0   6      225.98      228.72      6.95 o 
   6   0   6      764.93      782.21     15.74 o 
   8   0   6      437.79      437.71     16.46 o 
  10   0   6       19.30       21.65     14.07 o 
  12   0   6      204.19      228.43     24.61 o 
  14   0   6        0.00       -8.16     17.96 o 
 -15   1   6       52.13       11.29     14.65 o 
 -14   1   6       16.43        8.99     11.11 o 
 -13   1   6       46.88       11.27     10.06 o 
 -12   1   6        0.72       -6.27      8.58 o 
 -11   1   6        4.75       -1.29      7.54 o 
 -10   1   6      381.74      380.74     11.92 o 
  -9   1   6       43.46       48.30      6.09 o 
  -8   1   6      301.20      313.49      9.75 o 
  -7   1   6      136.37      151.64      7.56 o 
  -6   1   6      376.16      386.53      7.97 o 
  -5   1   6      177.86      174.28      5.15 o 
  -4   1   6      117.46      129.45      4.61 o 
  -3   1   6      768.64      850.44     17.04 o 
  -2   1   6     1119.31     1158.51     14.90 o 
  -1   1   6      516.24      520.62      7.84 o 
   0   1   6     4519.36     4530.95     52.44 o 
   1   1   6      302.94      279.26      4.86 o 
   2   1   6     2621.51     2746.38     26.00 o 
   3   1   6       70.38       87.03      3.20 o 
   4   1   6       15.39       17.55      2.42 o 
   5   1   6       86.68      105.87      4.48 o 
   6   1   6      274.74      295.73      7.10 o 
   7   1   6       15.90       10.34      4.34 o 
   8   1   6      155.00      160.25      9.26 o 
   9   1   6      235.54      234.21     10.88 o 
  10   1   6      347.99      334.20     13.47 o 
  11   1   6      258.44      271.26     13.16 o 
  12   1   6        4.13       -0.93     11.35 o 
  13   1   6       36.36       35.46     13.06 o 
  14   1   6       59.38       32.18     14.62 o 
 -15   2   6        0.54      -12.81     12.81 o 
 -14   2   6        3.34       -5.19     11.45 o 
 -13   2   6       59.43       40.84     11.14 o 
 -12   2   6        5.72       -8.73      8.73 o 
 -11   2   6       40.97       41.69      7.30 o 
 -10   2   6        0.03       -2.19      5.91 o 
  -9   2   6       21.04       26.37      5.94 o 
  -8   2   6      201.74      183.70      8.00 o 
  -7   2   6      192.75      184.82      6.28 o 
  -6   2   6      178.89      190.37     11.83 o 
  -5   2   6      151.62      158.11      8.55 o 
  -4   2   6       21.26       17.02      2.75 o 
  -3   2   6     1551.04     1628.82     20.58 o 
  -2   2   6      515.93      577.13     11.37 o 
  -1   2   6     3758.26     3916.32     83.70 o 
   0   2   6     1153.34     1190.21     34.42 o 
   1   2   6       32.87       25.54      3.41 o 
   2   2   6      647.77      707.88      9.55 o 
   3   2   6     2553.05     2624.89     28.24 o 
   4   2   6        0.06       -2.26      2.26 o 
   5   2   6       14.44       15.59      3.14 o 
   6   2   6        4.53       -2.38      3.47 o 
   7   2   6       25.23       32.27      6.95 o 
   8   2   6        1.56       -1.95      5.96 o 
   9   2   6     1377.01     1384.17     36.34 o 
  10   2   6       19.21       12.48      7.68 o 
  11   2   6        6.98       12.61      8.63 o 
  12   2   6        0.01        3.49      9.30 o 
  13   2   6       61.38       54.44     14.04 o 
  14   2   6        1.91      -12.45     14.53 o 
 -14   3   6       43.47       60.44     32.93 o 
 -13   3   6       62.32       63.62     27.77 o 
 -12   3   6      138.71      147.84     34.00 o 
 -11   3   6      134.54      148.65     11.66 o 
 -10   3   6       77.63       74.61      8.20 o 
  -9   3   6      157.48      179.97     16.11 o 
  -8   3   6        2.93        1.21      4.95 o 
  -7   3   6       68.02       71.57      6.61 o 
  -6   3   6        1.98        3.20      3.66 o 
  -5   3   6      591.31      582.80     16.22 o 
  -4   3   6        0.04       -2.50      3.39 o 
  -3   3   6       59.13       62.79      4.91 o 
  -2   3   6     1136.68     1170.62     15.93 o 
  -1   3   6       18.74       21.95      3.68 o 
   0   3   6      752.44      777.53     14.80 o 
   1   3   6      476.94      524.85     11.50 o 
   2   3   6       41.11       43.20      5.66 o 
   3   3   6      220.69      221.73      5.71 o 
   4   3   6        3.65        5.28      2.88 o 
   5   3   6      300.54      296.11      7.23 o 
   6   3   6      198.83      192.67     13.20 o 
   7   3   6        7.35        2.94      5.58 o 
   8   3   6       27.13       28.75      6.62 o 
   9   3   6        2.25       -6.78      6.78 o 
  10   3   6      423.81      465.79     28.14 o 
  11   3   6      195.36      187.21     13.05 o 
  12   3   6        5.50       17.87      9.90 o 
  13   3   6      132.96      117.12     24.48 o 
  14   3   6       77.31       91.89     16.85 o 
 -14   4   6        3.99       -0.97     14.29 o 
 -13   4   6       43.50       54.56     13.25 o 
 -12   4   6        2.52       -2.52      8.70 o 
 -11   4   6        0.64       -7.70      7.70 o 
 -10   4   6       43.28       33.77      7.90 o 
  -9   4   6       64.23       66.76      7.87 o 
  -8   4   6       25.87       16.32      6.54 o 
  -7   4   6      124.68      142.56      9.55 o 
  -6   4   6       81.95       95.47      6.05 o 
  -5   4   6     1156.57     1136.16     20.79 o 
  -4   4   6      122.99      128.85      5.33 o 
  -3   4   6      127.83      120.95      5.19 o 
  -2   4   6      275.91      269.03      5.76 o 
  -1   4   6      860.05      779.71     10.58 o 
   0   4   6     3637.77     3693.15     70.27 o 
   1   4   6      357.71      373.39     12.11 o 
   2   4   6       59.48       69.83      4.66 o 
   3   4   6      146.81      130.08      5.02 o 
   4   4   6        0.97        0.51      3.21 o 
   5   4   6      133.80      120.12      5.45 o 
   6   4   6      183.05      174.79      8.12 o 
   7   4   6     1547.15     1537.98     50.78 o 
   8   4   6      962.12      921.63     41.18 o 
   9   4   6       37.59       43.33      7.99 o 
  10   4   6      146.81      184.35     15.87 o 
  11   4   6        0.00       -2.35      8.63 o 
  12   4   6        1.79       -9.28      9.28 o 
  13   4   6       20.38        7.25     13.39 o 
 -13   5   6       10.36        2.47     21.96 o 
 -12   5   6        2.64      -10.98     11.02 o 
 -11   5   6        1.13       -9.58      9.58 o 
 -10   5   6        0.02       -0.72      9.26 o 
  -9   5   6      103.79      119.17     12.71 o 
  -8   5   6       53.45       82.70     19.48 o 
  -7   5   6      791.62      750.25     34.45 o 
  -6   5   6      121.75      154.00     11.93 o 
  -5   5   6       74.23       58.96      9.12 o 
  -4   5   6      222.86      197.42     11.01 o 
  -3   5   6      395.55      374.45     13.97 o 
  -2   5   6       16.45        7.32      5.60 o 
  -1   5   6      675.33      654.97     32.56 o 
   0   5   6      192.15      172.59      9.87 o 
   1   5   6      706.45      706.29     24.16 o 
   2   5   6      930.66      937.61     67.65 o 
   3   5   6       23.43       23.30      5.41 o 
   4   5   6       49.36       62.38      6.32 o 
   5   5   6       22.56       15.97      6.53 o 
   6   5   6       19.36        6.46      6.62 o 
   7   5   6      457.18      418.54     27.84 o 
   8   5   6       61.23       57.10     10.85 o 
   9   5   6      122.43      136.40     13.48 o 
  10   5   6        0.23       -5.87     14.90 o 
  11   5   6        2.38       30.18     38.44 o 
  12   5   6        8.30      -13.03     13.03 o 
 -12   6   6       20.40      -13.28     13.28 o 
 -11   6   6       20.59       -9.28     12.05 o 
 -10   6   6        8.68        6.34     11.60 o 
  -9   6   6        3.53       -0.76      9.51 o 
  -8   6   6       28.39       39.64     10.49 o 
  -7   6   6        0.48       -8.55      8.55 o 
  -6   6   6       47.50       50.95     10.99 o 
  -5   6   6        0.46       -6.29      6.29 o 
  -4   6   6        9.82       17.02     10.79 o 
  -3   6   6      482.29      457.46     16.75 o 
  -2   6   6      223.29      219.96     11.83 o 
  -1   6   6      927.94      946.94     66.92 o 
   0   6   6       69.16       81.66      9.39 o 
   1   6   6      157.84      180.77     11.28 o 
   2   6   6       22.62       18.51      5.48 o 
   3   6   6      196.79      183.30     10.98 o 
   4   6   6      239.37      243.06     31.58 o 
   5   6   6      449.57      399.62     15.99 o 
   6   6   6       18.29       12.10      7.95 o 
   7   6   6      222.63      224.72     15.70 o 
   8   6   6       49.20       58.59     11.03 o 
   9   6   6       13.02       12.46     10.57 o 
  10   6   6       13.02        6.86     12.09 o 
  11   6   6       18.24       11.25     14.56 o 
 -10   7   6        1.29        6.74     12.88 o 
  -9   7   6        2.95        1.99     12.13 o 
  -8   7   6       12.19        8.26     11.16 o 
  -7   7   6      185.89      178.48     15.87 o 
  -6   7   6       12.01        7.31     10.30 o 
  -5   7   6       59.37       65.35     11.41 o 
  -4   7   6        4.41        6.48      8.93 o 
  -3   7   6       52.42       51.11     21.20 o 
  -2   7   6      691.57      656.81     51.56 o 
  -1   7   6      694.39      641.13     79.11 o 
   0   7   6      772.70      743.57     22.83 o 
   1   7   6       19.55       23.39      8.64 o 
   2   7   6        0.31        2.25      8.46 o 
   3   7   6        6.59        4.60      7.63 o 
   4   7   6        0.28        7.73      8.50 o 
   5   7   6       44.19       41.35     10.22 o 
   6   7   6       75.70       80.59     22.02 o 
   7   7   6        5.10        5.97      9.62 o 
   8   7   6       48.03       40.81     12.08 o 
   9   7   6      117.97      119.41     43.38 o 
  10   7   6       81.43       72.57     41.96 o 
  -9   8   6       52.02       57.74     15.10 o 
  -8   8   6       25.23       27.04     13.59 o 
  -7   8   6      140.73      143.52     33.00 o 
  -6   8   6       11.13        2.84     11.23 o 
  -5   8   6       45.61       35.33     12.12 o 
  -4   8   6        9.99        8.65     12.93 o 
  -3   8   6       55.36       43.55     13.79 o 
  -2   8   6       86.59       89.05     19.21 o 
  -1   8   6       14.63       17.00     10.91 o 
   0   8   6       93.80      106.60     40.10 o 
   1   8   6       24.69       24.47      8.03 o 
   2   8   6       51.98       82.60     24.71 o 
   3   8   6        5.94        9.66      9.80 o 
   4   8   6        0.69       -9.58      9.58 o 
   5   8   6        2.61        9.38     11.00 o 
   6   8   6       25.28       14.58     11.19 o 
   7   8   6       10.99        1.18     12.39 o 
   8   8   6      114.55      119.26     16.81 o 
  -6   9   6        4.31        2.01     13.38 o 
  -5   9   6       16.31       16.28     14.27 o 
  -4   9   6       25.58       30.76     12.91 o 
  -3   9   6      153.48      169.08     27.73 o 
  -2   9   6       74.14       70.24     31.48 o 
  -1   9   6        5.09        0.56     13.21 o 
   0   9   6        3.75       -6.11     12.05 o 
   1   9   6        8.47        2.62     13.19 o 
   2   9   6        0.99        5.72     11.33 o 
   3   9   6        9.43       27.88     12.74 o 
   4   9   6       41.21       57.67     19.27 o 
   5   9   6       11.34        0.08     13.00 o 
 -15   0   7       41.95       77.21     20.47 o 
 -13   0   7        7.93       -0.46     13.72 o 
 -11   0   7      214.15      180.37     18.03 o 
  -9   0   7      427.58      404.95     13.66 o 
  -7   0   7      404.43      407.16     14.74 o 
  -5   0   7     1996.04     2202.56     38.52 o 
  -3   0   7      586.01      619.25     13.56 o 
  -1   0   7     8843.82     9103.87    215.30 o 
   1   0   7      242.60      221.04      5.70 o 
   3   0   7      101.22      107.35      5.02 o 
   5   0   7       18.72       22.39      4.47 o 
   7   0   7      547.23      576.64     15.64 o 
   9   0   7      389.24      374.91     16.24 o 
  11   0   7      729.21      637.16     32.57 o 
  13   0   7       72.25       53.88     20.72 o 
 -15   1   7       10.04       12.17     13.63 o 
 -14   1   7       29.04       31.57     19.09 o 
 -13   1   7        9.99        7.87     10.34 o 
 -12   1   7       38.33        8.76      9.04 o 
 -11   1   7       49.46       39.91      9.16 o 
 -10   1   7       47.58       61.98      7.24 o 
  -9   1   7      621.59      617.80     14.70 o 
  -8   1   7       34.00       28.15      4.46 o 
  -7   1   7       78.99       78.11      5.15 o 
  -6   1   7        5.98        6.77      3.11 o 
  -5   1   7       23.62       25.43      4.20 o 
  -4   1   7     1811.84     1905.73     23.76 o 
  -3   1   7       31.35       34.32      2.88 o 
  -2   1   7     2657.27     2996.74     34.45 o 
  -1   1   7     2580.04     2615.72     30.37 o 
   0   1   7       34.69       34.99      2.50 o 
   1   1   7      436.46      415.05      5.80 o 
   2   1   7     1314.47     1308.58     13.96 o 
   3   1   7     5699.56     5895.54     53.56 o 
   4   1   7     1277.75     1341.22     18.33 o 
   5   1   7      158.10      167.29      4.97 o 
   6   1   7       64.83       72.74      4.77 o 
   7   1   7      100.04      101.26      8.20 o 
   8   1   7        0.02       -5.94      5.94 o 
   9   1   7        2.88       -7.35      7.35 o 
  10   1   7        0.32       -7.09      7.09 o 
  11   1   7       42.63       42.85     11.95 o 
  12   1   7        2.01      -11.17     11.17 o 
  13   1   7       63.03       66.11     15.02 o 
  14   1   7       38.21       54.41     16.00 o 
 -14   2   7       47.07       21.87     12.55 o 
 -13   2   7        0.32        8.64     11.15 o 
 -12   2   7       65.55       48.76     10.50 o 
 -11   2   7        0.00        0.07      6.63 o 
 -10   2   7     1289.61     1222.40     43.17 o 
  -9   2   7       10.64       17.22      5.97 o 
  -8   2   7       39.08       44.18      8.75 o 
  -7   2   7      605.94      592.03     11.28 o 
  -6   2   7      208.82      205.16      6.37 o 
  -5   2   7       17.76       24.34      3.44 o 
  -4   2   7       58.93       74.67      8.80 o 
  -3   2   7     1520.18     1647.89     25.27 o 
  -2   2   7       40.67       24.30      2.81 o 
  -1   2   7        0.65        3.55      2.87 o 
   0   2   7      127.47       99.03      4.99 o 
   1   2   7        0.82       -0.72      1.71 o 
   2   2   7     1289.14     1322.25     15.74 o 
   3   2   7        4.05       -1.65      2.21 o 
   4   2   7        0.08       -1.25      2.57 o 
   5   2   7      158.61      160.44      5.26 o 
   6   2   7      983.73      986.40     25.50 o 
   7   2   7       24.85       15.24      5.81 o 
   8   2   7      387.51      379.44     16.67 o 
   9   2   7      670.34      700.18     18.15 o 
  10   2   7      344.16      330.52     13.38 o 
  11   2   7        4.39      -10.69     10.69 o 
  12   2   7      221.65      231.80     15.44 o 
  13   2   7        1.04       -6.19     15.15 o 
  14   2   7        8.10        2.66     35.44 o 
 -14   3   7       70.82       58.12     14.66 o 
 -13   3   7       25.62       22.94     11.49 o 
 -12   3   7       79.73       89.29     10.08 o 
 -11   3   7      256.68      265.90     16.91 o 
 -10   3   7      192.85      189.73     10.19 o 
  -9   3   7      100.78      110.23      8.62 o 
  -8   3   7        2.74       -0.80      5.39 o 
  -7   3   7       83.10       79.76      6.99 o 
  -6   3   7       94.34       98.99      5.83 o 
  -5   3   7      250.74      240.28      6.84 o 
  -4   3   7       58.90       59.34      4.23 o 
  -3   3   7       87.44       91.89      4.32 o 
  -2   3   7      559.68      603.99     12.84 o 
  -1   3   7      604.40      615.71     13.04 o 
   0   3   7     1190.38     1203.99     20.88 o 
   1   3   7     2380.30     2511.53     36.60 o 
   2   3   7     2556.60     2500.29     46.35 o 
   3   3   7      756.53      797.47     12.59 o 
   4   3   7       76.97       90.43      4.58 o 
   5   3   7        3.90        3.23      3.39 o 
   6   3   7       90.60       95.95      6.72 o 
   7   3   7      424.91      411.31     12.22 o 
   8   3   7      161.51      181.36     10.25 o 
   9   3   7       50.41       43.45      8.40 o 
  10   3   7       16.22        7.32      8.10 o 
  11   3   7      128.05      132.15     13.71 o 
  12   3   7       23.58       29.94      9.76 o 
  13   3   7       35.18       45.04     12.61 o 
 -13   4   7       17.35       20.12     15.70 o 
 -12   4   7       16.58        8.50     10.56 o 
 -11   4   7        9.18       -4.04     10.48 o 
 -10   4   7        9.43        6.69      7.81 o 
  -9   4   7       37.46       36.93     12.91 o 
  -8   4   7      416.22      397.32     16.75 o 
  -7   4   7      167.28      161.09      9.17 o 
  -6   4   7      360.10      357.65     17.61 o 
  -5   4   7       31.38       32.46      4.76 o 
  -4   4   7      421.55      427.30     18.21 o 
  -3   4   7        0.67       -1.70      4.32 o 
  -2   4   7       24.66       16.91      4.73 o 
  -1   4   7     1817.21     1872.07     30.00 o 
   0   4   7       61.07       57.47      5.79 o 
   1   4   7      112.82      113.14      7.18 o 
   2   4   7       92.75      119.38      6.74 o 
   3   4   7        0.00        1.94      3.84 o 
   4   4   7       53.02       47.78      5.41 o 
   5   4   7        7.60        4.80      4.45 o 
   6   4   7      291.98      259.48     12.35 o 
   7   4   7       13.90        3.27      8.02 o 
   8   4   7      631.33      644.12     30.87 o 
   9   4   7        7.14       17.22      9.89 o 
  10   4   7       38.93       47.14     12.15 o 
  11   4   7       68.95       55.39     13.46 o 
  12   4   7        2.64        5.37     13.10 o 
  13   4   7        1.62      -13.73     14.78 o 
 -13   5   7       38.24       45.97     21.85 o 
 -12   5   7       43.75       55.81     12.85 o 
 -11   5   7       15.77        7.56     10.83 o 
 -10   5   7        0.24        8.97      9.81 o 
  -9   5   7       22.68       27.52      9.93 o 
  -8   5   7      225.04      216.44     13.77 o 
  -7   5   7        5.35        0.51      7.91 o 
  -6   5   7        0.31       -1.33      6.61 o 
  -5   5   7        3.55        3.22      7.01 o 
  -4   5   7       38.56       40.02      7.47 o 
  -3   5   7       23.74       34.12      7.44 o 
  -2   5   7      397.05      382.39     22.17 o 
  -1   5   7        0.36        7.12      5.34 o 
   0   5   7      626.49      611.68     17.82 o 
   1   5   7      156.91      147.52      9.26 o 
   2   5   7     1069.13     1121.28     65.52 o 
   3   5   7      316.80      327.19     24.79 o 
   4   5   7       85.12       99.05      7.36 o 
   5   5   7      198.47      174.85     11.68 o 
   6   5   7      127.38      130.12     11.08 o 
   7   5   7       12.73       19.34      8.79 o 
   8   5   7        2.29       -5.53      8.11 o 
   9   5   7        1.58        4.00     13.72 o 
  10   5   7        9.77        1.19     11.72 o 
  11   5   7        2.25        4.77     12.07 o 
  12   5   7       14.55       16.56     14.96 o 
 -12   6   7       12.88       37.41     22.55 o 
 -11   6   7       16.50       19.57     20.11 o 
 -10   6   7       15.88       18.15     20.13 o 
  -9   6   7        0.32       -1.96     10.45 o 
  -8   6   7      143.84      146.51     14.64 o 
  -7   6   7        0.01        3.49      9.21 o 
  -6   6   7      717.05      690.98     76.32 o 
  -5   6   7      163.24      182.32     13.46 o 
  -4   6   7      113.75      132.82     12.23 o 
  -3   6   7        5.92        0.58      7.13 o 
  -2   6   7      104.03      106.33      9.98 o 
  -1   6   7      426.67      411.09     15.74 o 
   0   6   7      148.14      161.77     11.61 o 
   1   6   7      495.89      454.24     30.26 o 
   2   6   7      202.01      199.59     10.65 o 
   3   6   7      253.51      226.48      9.98 o 
   4   6   7       44.38       33.47      9.60 o 
   5   6   7        0.47       -0.22      7.46 o 
   6   6   7        1.18       -1.52      8.84 o 
   7   6   7       16.84        6.00     10.80 o 
   8   6   7      511.89      507.45     20.73 o 
   9   6   7        2.58      -10.28     12.81 o 
  10   6   7        4.89        2.57     12.92 o 
  11   6   7        0.40       -0.94     14.88 o 
 -10   7   7        3.62       -1.03     12.29 o 
  -9   7   7      277.47      343.30     19.63 o 
  -8   7   7        3.11        2.92     11.11 o 
  -7   7   7       12.96       12.78     11.23 o 
  -6   7   7        3.06        6.08      9.63 o 
  -5   7   7        7.65       13.21     10.06 o 
  -4   7   7       29.39       21.88     15.18 o 
  -3   7   7        1.20       -7.66     10.14 o 
  -2   7   7       17.18       14.87     18.35 o 
  -1   7   7       21.61       -2.93     14.07 o 
   0   7   7       86.55       88.37     13.36 o 
   1   7   7     1513.01     1562.52    116.99 o 
   2   7   7       30.13       19.48      7.58 o 
   3   7   7       60.17       74.05     26.35 o 
   4   7   7       17.69        3.21      8.46 o 
   5   7   7      277.12      255.57     15.09 o 
   6   7   7      104.54       77.40     12.31 o 
   7   7   7       86.84       93.01     23.45 o 
   8   7   7       18.65        3.63     11.42 o 
   9   7   7       63.53       67.08     13.93 o 
  -8   8   7       43.23       24.90     31.31 o 
  -7   8   7        1.14       -6.63     12.00 o 
  -6   8   7       53.41       60.86     15.23 o 
  -5   8   7      229.27      254.79     18.17 o 
  -4   8   7       16.87       10.89     13.04 o 
  -3   8   7       65.17       95.64     13.13 o 
  -2   8   7       93.05       88.76     13.03 o 
  -1   8   7       47.47       45.75     12.40 o 
   0   8   7        5.35       -3.13     10.60 o 
   1   8   7        0.12       -4.06      7.73 o 
   2   8   7        6.44       -2.35      9.78 o 
   3   8   7       67.69       73.67     11.72 o 
   4   8   7       62.33       64.72     12.51 o 
   5   8   7        8.64       -1.94     10.58 o 
   6   8   7        0.05       -3.72     13.26 o 
   7   8   7       28.33       13.08     12.00 o 
   8   8   7      106.79      134.63     25.00 o 
  -5   9   7       12.78       21.57     14.02 o 
  -4   9   7        0.57       -5.14     12.99 o 
  -3   9   7      129.92      139.11     16.60 o 
  -2   9   7        0.13       -2.23     11.77 o 
  -1   9   7       40.81       47.92     24.57 o 
   0   9   7       56.76       79.53     15.04 o 
   1   9   7       92.85       87.15     14.30 o 
   2   9   7      165.33      190.32     45.23 o 
   3   9   7      125.95      134.94     15.32 o 
   4   9   7        5.50        5.69     12.06 o 
   5   9   7        9.18       17.45     19.23 o 
 -14   0   8        0.02      -12.58     14.44 o 
 -10   0   8     1408.50     1311.74     42.00 o 
  -8   0   8      159.98      159.58      9.44 o 
  -6   0   8       86.59       84.87      7.02 o 
  -4   0   8     3384.70     3578.85     58.58 o 
  -2   0   8     3583.01     3883.61     62.17 o 
   0   0   8       11.44        8.24      2.38 o 
   2   0   8       84.69       80.63      4.49 o 
   4   0   8      144.84      119.60      8.21 o 
   6   0   8        1.99       -4.55      4.55 o 
   8   0   8       15.03       23.67      6.62 o 
  10   0   8       24.70       20.36     14.48 o 
  12   0   8       34.05       27.30     17.98 o 
  14   0   8        0.04       -1.25     22.31 o 
 -14   1   8       32.01       37.78     13.30 o 
 -13   1   8        6.71        5.38     10.48 o 
 -12   1   8       38.35       28.22      9.84 o 
 -11   1   8      117.42      119.03     16.54 o 
 -10   1   8       92.31       85.97      8.27 o 
  -9   1   8     1098.85     1091.94     30.67 o 
  -8   1   8      464.05      465.87     10.40 o 
  -7   1   8      268.90      274.95      7.67 o 
  -6   1   8      206.94      217.08      6.48 o 
  -5   1   8        2.89        2.00      2.86 o 
  -4   1   8       72.16       72.86      3.99 o 
  -3   1   8     1090.11     1219.31     16.51 o 
  -2   1   8     1420.35     1546.69     19.67 o 
  -1   1   8      400.34      425.94      7.58 o 
   0   1   8       49.69       50.25      3.02 o 
   1   1   8       85.81       89.46      3.04 o 
   2   1   8      312.97      336.37      5.65 o 
   3   1   8      269.15      288.56      5.59 o 
   4   1   8      214.63      205.88      5.19 o 
   5   1   8      246.61      243.20      6.07 o 
   6   1   8      360.24      365.66      8.27 o 
   7   1   8       15.21       16.41      4.52 o 
   8   1   8      358.67      358.39     14.99 o 
   9   1   8      239.44      231.12     12.00 o 
  10   1   8        2.12       -7.89      7.89 o 
  11   1   8      110.33       95.02     11.08 o 
  12   1   8        5.16        3.82     12.10 o 
  13   1   8        4.88      -12.91     12.91 o 
  14   1   8        0.75        6.39     19.60 o 
 -14   2   8      238.48      312.29     28.66 o 
 -13   2   8      121.93      118.67     42.20 o 
 -12   2   8       29.67       22.78     19.90 o 
 -11   2   8      154.62      154.37     12.55 o 
 -10   2   8        7.50       15.07      6.65 o 
  -9   2   8      159.01      164.91      8.62 o 
  -8   2   8      433.80      411.81     11.75 o 
  -7   2   8      622.15      644.08     15.15 o 
  -6   2   8       42.13       36.15      4.22 o 
  -5   2   8      806.64      832.36     13.38 o 
  -4   2   8      384.99      423.06      9.28 o 
  -3   2   8      874.38      909.61     13.35 o 
  -2   2   8     1321.01     1402.84     29.69 o 
  -1   2   8     4308.83     4395.82     66.59 o 
   0   2   8     1942.15     2075.51     75.99 o 
   1   2   8       17.46       18.60      2.35 o 
   2   2   8        2.58        4.94      2.43 o 
   3   2   8       54.09       40.92      3.34 o 
   4   2   8       15.71        9.72      3.53 o 
   5   2   8        0.38       -0.09      3.13 o 
   6   2   8       56.39       54.49      4.66 o 
   7   2   8      109.53      117.28      7.95 o 
   8   2   8       29.03       34.10      7.53 o 
   9   2   8      295.07      345.00     23.25 o 
  10   2   8        7.71       14.16      8.32 o 
  11   2   8       86.76      108.55     13.52 o 
  12   2   8       40.11       27.71     12.53 o 
  13   2   8       50.81       51.97     12.21 o 
 -14   3   8       10.72       -3.87     16.58 o 
 -13   3   8        7.33        2.86     17.50 o 
 -12   3   8        1.80       -5.49      8.49 o 
 -11   3   8      491.67      495.61     19.05 o 
 -10   3   8        0.06        3.43      7.53 o 
  -9   3   8      951.37      948.19     44.46 o 
  -8   3   8      944.10      908.12     37.74 o 
  -7   3   8      225.98      229.76     10.36 o 
  -6   3   8       86.63       95.56      8.13 o 
  -5   3   8      167.23      172.94      6.28 o 
  -4   3   8        4.39       -3.25      3.25 o 
  -3   3   8      119.82      135.06      4.73 o 
  -2   3   8       75.07       73.43      5.81 o 
  -1   3   8      502.02      535.13     12.45 o 
   0   3   8     2657.19     2481.71    100.07 o 
   1   3   8      777.54      744.96     12.86 o 
   2   3   8      601.98      613.61     11.53 o 
   3   3   8      190.43      191.96      6.64 o 
   4   3   8      194.55      196.97      6.89 o 
   5   3   8        4.80        3.71      3.70 o 
   6   3   8      325.95      335.45     10.48 o 
   7   3   8       20.61       11.25      5.55 o 
   8   3   8        0.08        1.14      7.97 o 
   9   3   8       32.48       38.39      8.49 o 
  10   3   8        0.00       -8.12      8.12 o 
  11   3   8       49.85       59.46     14.14 o 
  12   3   8        8.20        0.97     23.77 o 
  13   3   8        4.12       12.04     14.59 o 
 -13   4   8       15.46       -5.88     17.43 o 
 -12   4   8       11.96        2.82     10.97 o 
 -11   4   8       14.21       17.05     10.13 o 
 -10   4   8       49.13       43.45      9.78 o 
  -9   4   8      155.34      161.00     13.19 o 
  -8   4   8       40.80       34.03      8.75 o 
  -7   4   8       51.16       39.44      8.47 o 
  -6   4   8      751.22      746.85     32.53 o 
  -5   4   8      489.94      488.83     21.07 o 
  -4   4   8       24.84       17.73      6.06 o 
  -3   4   8       75.47       88.52      6.95 o 
  -2   4   8       41.18       37.32      5.58 o 
  -1   4   8      728.83      716.23     15.75 o 
   0   4   8       70.50       75.20      6.46 o 
   1   4   8       63.21       46.60      5.72 o 
   2   4   8      890.03      929.75     40.76 o 
   3   4   8      213.13      206.97     14.00 o 
   4   4   8       42.02       38.58      5.39 o 
   5   4   8      195.00      167.72      8.00 o 
   6   4   8      254.34      267.68     29.11 o 
   7   4   8       79.08      109.26     17.65 o 
   8   4   8        4.18       11.67      8.52 o 
   9   4   8      163.74      197.18     15.15 o 
  10   4   8       57.32       55.09     12.42 o 
  11   4   8       21.40       29.45     13.75 o 
  12   4   8       14.34        3.35     26.67 o 
 -12   5   8        0.00       -7.46     11.73 o 
 -11   5   8       21.92       10.87     11.82 o 
 -10   5   8       12.22        1.52     10.10 o 
  -9   5   8       35.64       47.94     11.15 o 
  -8   5   8      212.32      220.68     19.78 o 
  -7   5   8      519.41      478.10     32.65 o 
  -6   5   8      536.25      491.21     43.56 o 
  -5   5   8      325.56      306.96     13.34 o 
  -4   5   8       39.42       36.39      6.28 o 
  -3   5   8       11.13       21.64      5.82 o 
  -2   5   8       93.14       93.69     10.64 o 
  -1   5   8      128.31      124.18     11.07 o 
   0   5   8      232.33      216.75     15.04 o 
   1   5   8        0.03        6.09      5.92 o 
   2   5   8        3.80       -4.29      4.76 o 
   3   5   8       36.42       31.51      6.33 o 
   4   5   8        0.06       -5.09      5.09 o 
   5   5   8      124.69      121.06     11.04 o 
   6   5   8        0.00        0.91      6.90 o 
   7   5   8        0.59       11.94      8.36 o 
   8   5   8      200.99      206.73     23.53 o 
   9   5   8      243.63      238.02     21.99 o 
  10   5   8       26.95       28.06     12.07 o 
  11   5   8       39.64       32.92     14.25 o 
  12   5   8        2.66       -4.31     20.80 o 
 -11   6   8        0.82       -5.17     12.23 o 
 -10   6   8       29.70       31.51     22.25 o 
  -9   6   8       57.43       57.88     12.54 o 
  -8   6   8        0.06       12.88     10.65 o 
  -7   6   8      367.20      349.26     16.86 o 
  -6   6   8        5.87       -1.60      8.78 o 
  -5   6   8      135.45      168.75     13.38 o 
  -4   6   8       68.54       57.83     23.64 o 
  -3   6   8      250.90      273.95     13.71 o 
  -2   6   8      626.06      564.26     49.11 o 
  -1   6   8     1629.47     1593.31     78.59 o 
   0   6   8      197.32      175.14     24.57 o 
   1   6   8      188.37      189.93     31.79 o 
   2   6   8       35.32       28.86      6.47 o 
   3   6   8      148.67      154.34      9.84 o 
   4   6   8       31.34       21.81      8.39 o 
   5   6   8        1.18        8.43      7.61 o 
   6   6   8        1.02       -0.01     11.96 o 
   7   6   8        1.85       -8.18      8.18 o 
   8   6   8       22.36       18.92     11.30 o 
   9   6   8       20.43       16.32     12.36 o 
  10   6   8        0.11        2.49     12.42 o 
 -10   7   8        0.57      -17.86     17.86 o 
  -9   7   8        0.05       19.53     12.77 o 
  -8   7   8       12.85       12.26     12.47 o 
  -7   7   8       64.14       29.65     11.05 o 
  -6   7   8       23.91       19.25     12.35 o 
  -5   7   8        7.43       -0.99      9.88 o 
  -4   7   8       95.58      118.56     13.28 o 
  -3   7   8        5.95        3.94      8.99 o 
  -2   7   8        4.35       -3.27      9.46 o 
  -1   7   8      131.34      144.50     13.40 o 
   0   7   8      148.62      162.64     13.19 o 
   1   7   8        1.38        9.02      7.39 o 
   2   7   8      372.69      398.00     28.39 o 
   3   7   8      108.56      118.29     18.72 o 
   4   7   8      129.11      146.02     32.16 o 
   5   7   8       29.93       22.74      9.60 o 
   6   7   8        7.21       14.24     10.40 o 
   7   7   8       11.31       -7.80      9.92 o 
   8   7   8        4.75        8.17     11.82 o 
   9   7   8        1.32       -4.20     12.08 o 
  -8   8   8        4.97        3.72     21.82 o 
  -7   8   8       19.02       19.96     14.01 o 
  -6   8   8       56.30       92.51     27.31 o 
  -5   8   8       62.32       85.66     26.64 o 
  -4   8   8       34.90       14.21     12.22 o 
  -3   8   8       70.59       50.54     17.26 o 
  -2   8   8       14.12       11.34     10.40 o 
  -1   8   8       81.92       62.37     26.67 o 
   0   8   8       92.51      114.34     13.60 o 
   1   8   8      104.36      116.63     16.72 o 
   2   8   8      170.13      176.92     43.78 o 
   3   8   8      160.60      154.21     25.62 o 
   4   8   8       56.87       58.53     11.99 o 
   5   8   8       14.77        9.71     11.59 o 
   6   8   8        0.00        2.51     11.88 o 
   7   8   8       13.74       -4.03     12.67 o 
  -4   9   8       51.31       59.26     15.92 o 
  -3   9   8        2.11       -9.92     14.92 o 
  -2   9   8       37.17       32.66     16.29 o 
  -1   9   8       81.32      102.09     17.12 o 
   0   9   8        2.58        8.92     13.32 o 
   1   9   8        2.14       -5.58     14.15 o 
   2   9   8       23.39       22.19     12.38 o 
   3   9   8       15.11       -4.80     12.05 o 
   4   9   8       96.24      117.00     24.57 o 
 -13   0   9        0.47       -2.62     14.02 o 
 -11   0   9       20.07        1.03     12.71 o 
  -9   0   9      195.04      191.56     17.68 o 
  -7   0   9      592.02      624.76     18.15 o 
  -5   0   9      368.40      381.82     11.73 o 
  -3   0   9        7.73        3.00      3.91 o 
  -1   0   9       43.60       38.95      4.47 o 
   1   0   9      297.62      284.11     11.03 o 
   3   0   9       38.31       37.99      4.13 o 
   5   0   9     1060.61     1063.92     19.47 o 
   7   0   9       97.25      125.63     10.51 o 
   9   0   9      143.84      148.11     13.53 o 
  11   0   9        0.10      -14.83     14.83 o 
  13   0   9       19.19       17.74     21.55 o 
 -14   1   9       66.48       59.48     14.00 o 
 -13   1   9       15.17       13.61     10.98 o 
 -12   1   9       30.73       21.43     10.56 o 
 -11   1   9        1.32       -8.49      8.49 o 
 -10   1   9      457.50      451.96     13.46 o 
  -9   1   9      803.12      842.88     17.91 o 
  -8   1   9      538.27      555.09     11.55 o 
  -7   1   9        0.30       -2.37      3.97 o 
  -6   1   9      290.97      288.82      8.28 o 
  -5   1   9      180.66      201.03      6.34 o 
  -4   1   9       13.18       17.53      3.16 o 
  -3   1   9       60.07       71.24      4.18 o 
  -2   1   9      338.42      361.16      7.29 o 
  -1   1   9      847.31      850.36     12.52 o 
   0   1   9       14.63        8.34      1.92 o 
   1   1   9       54.53       55.10      2.87 o 
   2   1   9      326.93      299.93      5.62 o 
   3   1   9      199.45      210.78      6.33 o 
   4   1   9       55.33       48.93      3.67 o 
   5   1   9        1.37        3.74      3.21 o 
   6   1   9       59.70       66.10      4.74 o 
   7   1   9       18.48       18.72      5.09 o 
   8   1   9       99.41      117.41     11.51 o 
   9   1   9       32.05       32.77      8.70 o 
  10   1   9        7.49        1.47     12.54 o 
  11   1   9       11.52        9.67     10.00 o 
  12   1   9       12.25       43.90     13.62 o 
  13   1   9        3.93        6.10     18.14 o 
 -14   2   9       23.55       30.77     13.73 o 
 -13   2   9      109.54      116.70     15.50 o 
 -12   2   9       78.46      104.15     33.60 o 
 -11   2   9        0.44        1.60      7.22 o 
 -10   2   9      133.98      147.23     14.35 o 
  -9   2   9       99.80      115.68     10.21 o 
  -8   2   9       89.71       98.07      8.07 o 
  -7   2   9       70.99       79.92      6.32 o 
  -6   2   9       78.83       89.68      6.48 o 
  -5   2   9       98.35      111.53      5.70 o 
  -4   2   9      668.73      684.36     11.61 o 
  -3   2   9        7.53        5.70      2.76 o 
  -2   2   9      141.76      114.92      6.55 o 
  -1   2   9       54.95       48.05      5.45 o 
   0   2   9     1025.95     1085.14     37.75 o 
   1   2   9      238.62      257.47      5.53 o 
   2   2   9      412.10      450.55      7.88 o 
   3   2   9        0.50       -1.74      2.85 o 
   4   2   9      138.72      140.14      5.34 o 
   5   2   9      110.56      128.48      5.92 o 
   6   2   9       15.92       17.19      4.40 o 
   7   2   9      146.09      163.68     13.98 o 
   8   2   9       27.13       33.90      7.58 o 
   9   2   9       43.97       47.38      8.63 o 
  10   2   9       31.78       42.96      9.66 o 
  11   2   9        4.31       17.81     10.41 o 
  12   2   9       80.52       71.44     12.31 o 
  13   2   9        1.33       21.21     14.36 o 
 -14   3   9       36.04       40.40     19.23 o 
 -13   3   9       42.96       60.70     18.88 o 
 -12   3   9       95.64       96.60     12.85 o 
 -11   3   9       32.46       27.53     10.63 o 
 -10   3   9       22.89        7.02      8.81 o 
  -9   3   9       21.23       11.71      7.94 o 
  -8   3   9      132.69      153.38     11.81 o 
  -7   3   9      722.15      692.80     49.96 o 
  -6   3   9     1109.16     1133.45     34.47 o 
  -5   3   9        1.15       -0.78      4.60 o 
  -4   3   9        4.47        8.55      4.60 o 
  -3   3   9        9.38        8.99      4.44 o 
  -2   3   9       39.75       37.21      5.55 o 
  -1   3   9        5.50       -2.08      6.10 o 
   0   3   9        1.88        2.04      6.15 o 
   1   3   9        3.21        2.86      3.52 o 
   2   3   9      516.40      497.11     10.59 o 
   3   3   9        0.00       -3.45      3.45 o 
   4   3   9      696.19      690.71     13.95 o 
   5   3   9       42.48       46.39      5.10 o 
   6   3   9        7.30        1.13      7.02 o 
   7   3   9        0.85        1.69      7.43 o 
   8   3   9       58.94       56.48     10.63 o 
   9   3   9      279.63      273.01     18.87 o 
  10   3   9       61.16       58.79     12.50 o 
  11   3   9        5.52       -1.14     11.97 o 
  12   3   9       23.50       42.23     15.57 o 
  13   3   9        0.87      -10.88     16.35 o 
 -13   4   9        7.06        1.92     16.16 o 
 -12   4   9        0.10       -8.61     19.09 o 
 -11   4   9       40.49       32.95     10.93 o 
 -10   4   9       42.91       25.23     14.42 o 
  -9   4   9       12.34        4.83      8.82 o 
  -8   4   9       72.11       76.58     10.84 o 
  -7   4   9      373.95      310.29     30.36 o 
  -6   4   9      549.40      543.25     17.03 o 
  -5   4   9       61.28       58.63      6.96 o 
  -4   4   9       84.75      103.29      7.69 o 
  -3   4   9      115.78      123.12      7.92 o 
  -2   4   9       58.83       52.93      6.19 o 
  -1   4   9      105.24      110.52      7.82 o 
   0   4   9      556.85      569.47     14.21 o 
   1   4   9      554.44      562.74     14.72 o 
   2   4   9        2.73        0.51      3.97 o 
   3   4   9       18.52       23.72      4.76 o 
   4   4   9       77.76      113.99      7.48 o 
   5   4   9        0.43       -3.48      9.07 o 
   6   4   9      341.87      329.94     14.13 o 
   7   4   9       25.71       14.69      9.59 o 
   8   4   9       49.79       27.87     11.65 o 
   9   4   9        0.07        1.93      9.84 o 
  10   4   9       53.06       67.75     16.89 o 
  11   4   9       28.24        7.96     13.17 o 
  12   4   9       34.49       13.75     14.84 o 
 -12   5   9       21.99        7.14     15.48 o 
 -11   5   9        0.32        9.61     11.84 o 
 -10   5   9       35.38       35.91     16.22 o 
  -9   5   9       11.33       -1.01      9.54 o 
  -8   5   9       18.17       17.76      9.61 o 
  -7   5   9        0.05        1.44      8.48 o 
  -6   5   9        8.83        3.41      8.16 o 
  -5   5   9      401.70      362.10     12.62 o 
  -4   5   9      395.48      340.12     14.55 o 
  -3   5   9      201.54      179.67      9.94 o 
  -2   5   9       63.82       62.25      7.04 o 
  -1   5   9        3.56       -5.75      5.75 o 
   0   5   9       65.16       51.66      7.21 o 
   1   5   9       74.12       78.04      8.04 o 
   2   5   9       99.63      100.88     17.24 o 
   3   5   9       10.54        9.70      5.77 o 
   4   5   9      187.13      198.87     11.32 o 
   5   5   9       17.60       11.09      7.75 o 
   6   5   9      177.43      187.29     17.45 o 
   7   5   9       22.18       20.83      9.57 o 
   8   5   9       20.03       22.99     16.42 o 
   9   5   9        2.15       -3.72     10.52 o 
  10   5   9        4.64       -4.84     12.17 o 
  11   5   9        2.08       10.81     12.75 o 
 -11   6   9        5.44        7.15     12.79 o 
 -10   6   9       19.59       21.08     13.22 o 
  -9   6   9       25.06        8.06     14.18 o 
  -8   6   9        5.30        4.83     10.37 o 
  -7   6   9        4.58       -3.18      9.16 o 
  -6   6   9       86.14       83.89     12.26 o 
  -5   6   9        2.48       -2.76      7.86 o 
  -4   6   9      114.62      122.73     23.96 o 
  -3   6   9       14.34        3.91      8.40 o 
  -2   6   9      130.14      132.65     11.85 o 
  -1   6   9      593.59      489.35    105.70 o 
   0   6   9       20.17       14.63     13.36 o 
   1   6   9      239.76      251.97     10.69 o 
   2   6   9      376.74      370.44     22.22 o 
   3   6   9      426.38      414.79     20.34 o 
   4   6   9        8.86        5.80      8.04 o 
   5   6   9      127.25      101.70     11.22 o 
   6   6   9        1.52       -0.09      8.84 o 
   7   6   9       49.61       52.78     10.83 o 
   8   6   9       37.66       37.84     15.08 o 
   9   6   9        1.79      -11.81     11.81 o 
  10   6   9      148.46      157.96     17.46 o 
  -9   7   9       18.40       -4.81     16.07 o 
  -8   7   9       48.89       45.91     13.52 o 
  -7   7   9        0.78       10.73     11.61 o 
  -6   7   9        1.74       -0.03     10.74 o 
  -5   7   9       18.28       -2.96     10.50 o 
  -4   7   9       32.29       28.07     10.66 o 
  -3   7   9      190.68      213.92     47.32 o 
  -2   7   9      135.18      105.16     21.05 o 
  -1   7   9        6.08       16.32      9.69 o 
   0   7   9      184.69      177.57     16.61 o 
   1   7   9       41.24       43.28      8.23 o 
   2   7   9      103.96      107.55     10.23 o 
   3   7   9        8.49       20.03      9.58 o 
   4   7   9       17.68       33.26     10.71 o 
   5   7   9       29.43       25.81      9.75 o 
   6   7   9       47.15       34.18     11.03 o 
   7   7   9        6.48      -12.40     15.00 o 
   8   7   9       13.36       -0.24     13.13 o 
  -7   8   9       37.33       37.80     14.15 o 
  -6   8   9        8.71      -12.38     12.38 o 
  -5   8   9        0.90        3.03     11.83 o 
  -4   8   9       12.49        9.14     12.21 o 
  -3   8   9      127.14      137.98     15.66 o 
  -2   8   9        0.51       12.06     11.68 o 
  -1   8   9        0.12      -11.22     11.22 o 
   0   8   9       39.90       52.87     12.39 o 
   1   8   9        0.35       -7.17      8.53 o 
   2   8   9       17.13       18.31     11.26 o 
   3   8   9       57.30       67.20     21.95 o 
   4   8   9       79.29       82.58     13.12 o 
   5   8   9       66.16       62.31     12.49 o 
   6   8   9       29.86       13.41     12.87 o 
  -3   9   9       50.63       51.18     13.87 o 
  -2   9   9        8.44        0.52     12.59 o 
  -1   9   9       17.43       -1.29     14.05 o 
   0   9   9        7.25       -7.52     10.95 o 
   1   9   9        5.06        1.54     12.67 o 
   2   9   9        3.55       -3.77     12.38 o 
 -14   0  10       39.68       58.66     19.32 o 
 -12   0  10       10.22       16.06     14.00 o 
 -10   0  10       31.96       26.88     12.29 o 
  -8   0  10       48.79       49.78      8.07 o 
  -6   0  10      989.18     1006.52     25.04 o 
  -4   0  10      191.93      204.65      8.96 o 
  -2   0  10     1561.99     1563.75     29.17 o 
   0   0  10       43.47       42.05      3.86 o 
   2   0  10       91.57       92.91      5.47 o 
   4   0  10       18.01        9.87      4.70 o 
   6   0  10       14.82       18.59      7.95 o 
   8   0  10      112.94      135.33     10.31 o 
  10   0  10      159.51      153.95     22.51 o 
  12   0  10        0.38       26.29     21.33 o 
 -14   1  10        8.03       10.20     12.96 o 
 -13   1  10       25.51       11.65     11.49 o 
 -12   1  10        9.53       14.64     10.56 o 
 -11   1  10        9.49       -1.60      8.69 o 
 -10   1  10      211.70      224.25     10.01 o 
  -9   1  10       40.83       46.50      7.41 o 
  -8   1  10      262.08      263.34      9.82 o 
  -7   1  10      240.08      247.09     13.97 o 
  -6   1  10       17.29       11.15      4.17 o 
  -5   1  10       59.58       55.63      4.72 o 
  -4   1  10     1040.14     1103.92     17.94 o 
  -3   1  10     1293.27     1311.02     18.21 o 
  -2   1  10      126.92      113.89      6.68 o 
  -1   1  10      140.25      165.16      6.55 o 
   0   1  10       20.31       18.01      2.36 o 
   1   1  10      103.46      106.66      3.76 o 
   2   1  10       20.38       19.95      2.82 o 
   3   1  10        1.21        1.04      2.81 o 
   4   1  10       46.74       51.17      3.88 o 
   5   1  10       51.64       51.88      4.37 o 
   6   1  10      123.94      148.53      6.68 o 
   7   1  10      395.45      390.83      9.73 o 
   8   1  10        1.55       -1.90      6.23 o 
   9   1  10       17.16        0.24      7.86 o 
  10   1  10       68.92       53.64     10.73 o 
  11   1  10        0.41       -3.95      9.98 o 
  12   1  10        0.60       20.67     13.83 o 
  13   1  10       15.38        5.34     17.45 o 
 -14   2  10        2.28      -13.08     18.15 o 
 -13   2  10        0.01       -5.99     16.73 o 
 -12   2  10        0.07      -13.80     14.42 o 
 -11   2  10        5.53       -1.72      7.37 o 
 -10   2  10      145.28      183.49     11.14 o 
  -9   2  10      259.59      259.92     10.71 o 
  -8   2  10       46.55       37.93      6.62 o 
  -7   2  10        9.81        2.51      5.31 o 
  -6   2  10        8.57        9.59      4.36 o 
  -5   2  10       43.13       38.57      4.80 o 
  -4   2  10       73.69       85.33      6.31 o 
  -3   2  10       42.31       49.59      6.86 o 
  -2   2  10       30.97       37.20      5.05 o 
  -1   2  10       85.98       87.96      6.11 o 
   0   2  10     1020.72     1061.06     38.14 o 
   1   2  10      200.60      191.42      6.95 o 
   2   2  10        2.88        2.28      3.46 o 
   3   2  10      421.21      455.69      9.91 o 
   4   2  10        0.80       -3.86      3.86 o 
   5   2  10       45.68       53.67      7.09 o 
   6   2  10       75.68       74.75      6.28 o 
   7   2  10      166.89      198.01     11.07 o 
   8   2  10        3.67       -5.70     15.52 o 
   9   2  10      193.45      191.27     18.04 o 
  10   2  10        0.76        7.10     11.46 o 
  11   2  10       33.70       34.16     13.26 o 
  12   2  10        7.09       20.48     15.13 o 
  13   2  10        0.00      -15.89     15.89 o 
 -13   3  10        0.16       32.31     19.07 o 
 -12   3  10      254.72      313.26     18.75 o 
 -11   3  10       76.47       72.18     12.14 o 
 -10   3  10        1.77       -0.97      9.46 o 
  -9   3  10       51.24       56.98     10.02 o 
  -8   3  10        9.72        0.13      7.77 o 
  -7   3  10      281.99      285.70     10.67 o 
  -6   3  10       39.83       37.42      6.12 o 
  -5   3  10        9.60        8.91      5.22 o 
  -4   3  10        1.96        2.83      4.82 o 
  -3   3  10       10.61       10.48      4.67 o 
  -2   3  10       29.47       31.37      8.18 o 
  -1   3  10        0.05       -3.94      4.11 o 
   0   3  10       10.18       12.14      5.69 o 
   1   3  10      527.62      542.02     16.42 o 
   2   3  10      103.49      121.51      6.52 o 
   3   3  10       66.91       73.87      5.64 o 
   4   3  10      179.21      179.91      8.84 o 
   5   3  10        8.42        9.88      4.71 o 
   6   3  10      160.03      167.76     11.38 o 
   7   3  10      342.06      359.57     38.09 o 
   8   3  10        3.11       10.41      9.47 o 
   9   3  10        0.15       -3.28     10.13 o 
  10   3  10       11.94       17.80     12.53 o 
  11   3  10        0.42       18.38     14.00 o 
  12   3  10        1.49        3.78     15.07 o 
 -12   4  10       60.69       80.23     14.99 o 
 -11   4  10       82.76       75.61     15.37 o 
 -10   4  10       40.77       26.87     11.30 o 
  -9   4  10        4.65        0.52      9.64 o 
  -8   4  10       79.57       80.10     11.31 o 
  -7   4  10        0.09       -5.27      8.24 o 
  -6   4  10      171.66      180.62     10.68 o 
  -5   4  10        0.22       -3.00      5.63 o 
  -4   4  10      208.79      200.14      9.65 o 
  -3   4  10        1.66        0.68      5.30 o 
  -2   4  10       75.46       70.07      7.03 o 
  -1   4  10      160.19      166.89      8.79 o 
   0   4  10      687.92      678.89     38.94 o 
   1   4  10        0.01       -1.64      4.03 o 
   2   4  10        9.72        3.85      4.81 o 
   3   4  10        6.01        3.73      4.35 o 
   4   4  10       52.20       56.16      8.67 o 
   5   4  10        2.88       -1.45      7.12 o 
   6   4  10       64.82       72.13     10.11 o 
   7   4  10      215.13      216.48     14.21 o 
   8   4  10        1.40        4.16     14.19 o 
   9   4  10       23.86       26.93     10.31 o 
  10   4  10      116.84      156.49     17.14 o 
  11   4  10        7.40       -7.68     14.24 o 
 -12   5  10        6.06        1.10     13.75 o 
 -11   5  10        1.81       -2.15     11.20 o 
 -10   5  10        0.26      -10.68     10.68 o 
  -9   5  10       55.83       79.41     12.53 o 
  -8   5  10        2.79       -4.23      9.04 o 
  -7   5  10       55.43       43.04     10.03 o 
  -6   5  10      155.93      175.77     14.06 o 
  -5   5  10        0.78       -6.64      6.64 o 
  -4   5  10       17.20       31.66      7.21 o 
  -3   5  10      627.05      643.16     16.73 o 
  -2   5  10        5.90        5.23      6.12 o 
  -1   5  10       98.71      101.88      9.45 o 
   0   5  10      189.78      187.84     10.22 o 
   1   5  10       30.37       18.71      7.15 o 
   2   5  10        0.11       -3.80      5.56 o 
   3   5  10       18.21       14.96      6.12 o 
   4   5  10       10.11       10.65      6.01 o 
   5   5  10      101.41      119.94     14.33 o 
   6   5  10      125.03      126.68     12.08 o 
   7   5  10        1.58        3.29      9.98 o 
   8   5  10       26.05       24.49     10.92 o 
   9   5  10       51.21       58.18     13.13 o 
  10   5  10       22.55       27.45     18.55 o 
  11   5  10       43.97       34.63     19.75 o 
 -10   6  10        1.31       -3.09     16.80 o 
  -9   6  10        0.53       11.52     12.08 o 
  -8   6  10        2.57       -3.44     11.28 o 
  -7   6  10       62.30       50.68     12.07 o 
  -6   6  10       45.15       32.12     10.27 o 
  -5   6  10        3.00        4.52      8.93 o 
  -4   6  10       53.41       61.95     18.64 o 
  -3   6  10      274.31      257.61     20.95 o 
  -2   6  10       57.27       48.09     10.05 o 
  -1   6  10       53.07       48.39      9.38 o 
   0   6  10       79.93       75.76     10.63 o 
   1   6  10        1.10       -3.90      6.47 o 
   2   6  10       10.13       -0.60      6.54 o 
   3   6  10       15.85       12.93      6.53 o 
   4   6  10       16.95        5.08      8.30 o 
   5   6  10        8.49       12.59      8.82 o 
   6   6  10       12.84       12.75      9.43 o 
   7   6  10       17.33       18.05     10.93 o 
   8   6  10       75.84       95.87     14.34 o 
   9   6  10       26.39       36.85     21.00 o 
  -9   7  10       10.36       -5.09     13.56 o 
  -8   7  10        3.02        9.13     11.85 o 
  -7   7  10       40.21       30.65     12.29 o 
  -6   7  10        0.01        7.14     10.92 o 
  -5   7  10      110.06       90.41     18.02 o 
  -4   7  10        0.00       -1.01      9.32 o 
  -3   7  10        4.24        2.57     10.22 o 
  -2   7  10       11.31        7.98      9.77 o 
  -1   7  10        2.80        2.85      9.17 o 
   0   7  10      214.32      212.88     15.65 o 
   1   7  10       56.95       55.00      8.71 o 
   2   7  10      173.97      233.19     22.01 o 
   3   7  10       27.30       10.41      8.59 o 
   4   7  10        0.78       -3.77      9.61 o 
   5   7  10        3.46        9.64     10.24 o 
   6   7  10        0.93       -5.84     10.20 o 
   7   7  10        9.35       17.02     11.59 o 
   8   7  10        9.48        1.84     16.03 o 
  -6   8  10        0.00        5.89     13.29 o 
  -5   8  10        0.40       -9.29     12.38 o 
  -4   8  10        9.39        0.98     12.05 o 
  -3   8  10        7.61       -5.86     11.27 o 
  -2   8  10       34.14       30.40     11.76 o 
  -1   8  10       10.80       16.62     12.52 o 
   0   8  10        0.03        2.52     11.65 o 
   1   8  10        0.67       -4.58      8.91 o 
   2   8  10        2.05        1.23     10.22 o 
   3   8  10        7.17        9.03     10.41 o 
   4   8  10        8.74       -0.95     20.49 o 
   5   8  10       35.85       34.17     12.93 o 
 -13   0  11       46.37       27.36     16.73 o 
 -11   0  11       26.53       30.67     13.85 o 
  -9   0  11      700.11      756.13     21.23 o 
  -7   0  11        3.31       -0.22      6.64 o 
  -5   0  11      517.81      524.69     14.98 o 
  -3   0  11       14.48       14.98      5.14 o 
  -1   0  11      357.72      372.03     11.58 o 
   1   0  11      964.17      990.79     16.96 o 
   3   0  11      179.82      171.15      7.14 o 
   5   0  11       11.27        6.72      5.45 o 
   7   0  11      192.61      208.70     10.53 o 
   9   0  11        3.91        0.37     10.42 o 
  11   0  11       24.53       34.56     19.44 o 
 -13   1  11       11.89       11.63     11.96 o 
 -12   1  11        0.09      -10.99     10.99 o 
 -11   1  11        0.42        8.09      9.94 o 
 -10   1  11       18.69       23.45      7.69 o 
  -9   1  11       40.31       42.36      7.28 o 
  -8   1  11        0.39        2.94      5.33 o 
  -7   1  11       87.30      117.97      7.42 o 
  -6   1  11        0.31       -4.22      4.22 o 
  -5   1  11       12.15        9.03      4.19 o 
  -4   1  11       22.89       25.62      4.15 o 
  -3   1  11        0.17       -2.85      3.67 o 
  -2   1  11      234.94      223.51      6.30 o 
  -1   1  11       15.53       14.20      4.10 o 
   0   1  11      465.07      446.24      9.23 o 
   1   1  11       38.26       30.56      3.96 o 
   2   1  11       12.38        6.98      3.27 o 
   3   1  11      278.41      268.15      6.19 o 
   4   1  11       74.68       77.99      4.64 o 
   5   1  11        2.03       -2.22      4.77 o 
   6   1  11      146.50      145.39      6.41 o 
   7   1  11       90.70       79.70      6.62 o 
   8   1  11        5.34        5.54      6.65 o 
   9   1  11      302.27      278.72     14.97 o 
  10   1  11        1.81        8.55      9.95 o 
  11   1  11        3.40       -7.83     15.42 o 
  12   1  11        2.84      -13.12     20.50 o 
 -13   2  11        0.18        2.58     17.70 o 
 -12   2  11        0.28       -7.81     15.11 o 
 -11   2  11        1.28       -1.78      9.38 o 
 -10   2  11       24.09       23.17      9.41 o 
  -9   2  11       10.26        0.47      9.63 o 
  -8   2  11        6.37        0.86      6.03 o 
  -7   2  11       26.27       26.15      6.14 o 
  -6   2  11      368.37      383.74     13.80 o 
  -5   2  11        2.12        2.46      4.94 o 
  -4   2  11       24.82       35.14      6.78 o 
  -3   2  11      129.45      133.60      7.72 o 
  -2   2  11        1.98        1.77      4.21 o 
  -1   2  11      113.45      107.95      6.85 o 
   0   2  11      240.00      255.41      7.46 o 
   1   2  11        3.45        2.92      3.63 o 
   2   2  11      229.51      227.15      7.32 o 
   3   2  11      201.74      212.94      7.36 o 
   4   2  11        0.81        0.73      4.13 o 
   5   2  11      140.37      147.73      7.36 o 
   6   2  11       21.48       21.86      5.53 o 
   7   2  11        9.16       10.60      7.10 o 
   8   2  11       43.24       40.60     10.88 o 
   9   2  11       34.42       47.57     12.10 o 
  10   2  11       36.15       27.49     17.28 o 
  11   2  11        3.77       -4.85     13.20 o 
  12   2  11        3.21        3.57     31.70 o 
 -13   3  11        1.24        9.47     19.49 o 
 -12   3  11        1.16       -0.52     11.44 o 
 -11   3  11        8.96        5.88     12.06 o 
 -10   3  11       21.83        4.20     17.25 o 
  -9   3  11       64.56       70.44     11.35 o 
  -8   3  11       10.13       -0.30      8.49 o 
  -7   3  11        0.08       -6.07      6.07 o 
  -6   3  11        5.85        0.16      5.81 o 
  -5   3  11      159.89      165.41      8.65 o 
  -4   3  11       63.74       70.02      7.10 o 
  -3   3  11       82.58       86.70      8.07 o 
  -2   3  11       81.84       94.65      7.30 o 
  -1   3  11        2.31       -0.75      4.83 o 
   0   3  11      615.75      566.74     13.96 o 
   1   3  11      419.58      392.97      9.88 o 
   2   3  11       72.66       93.72      6.44 o 
   3   3  11      167.78      168.89      7.28 o 
   4   3  11        1.03       -3.72      4.53 o 
   5   3  11        9.07       14.88      7.92 o 
   6   3  11        0.16        4.52      6.72 o 
   7   3  11       15.78       15.51      9.46 o 
   8   3  11      108.02      130.82     13.74 o 
   9   3  11        0.37        6.31     14.08 o 
  10   3  11       46.12       40.22     14.55 o 
  11   3  11       47.67       51.27     15.65 o 
  12   3  11       30.45       23.73     20.41 o 
 -12   4  11        2.14       -8.81     12.37 o 
 -11   4  11        0.32       10.80     12.14 o 
 -10   4  11       31.94       43.04     12.23 o 
  -9   4  11       91.17      100.56     12.62 o 
  -8   4  11       28.74       46.58     10.36 o 
  -7   4  11        1.42       -7.87      7.87 o 
  -6   4  11       86.78       96.06      9.13 o 
  -5   4  11       30.37       32.72      6.79 o 
  -4   4  11       16.49       15.47      6.22 o 
  -3   4  11       13.22       13.80      6.00 o 
  -2   4  11        7.64       -1.34      5.38 o 
  -1   4  11      739.79      729.65     17.15 o 
   0   4  11       35.71       23.03      5.75 o 
   1   4  11       56.42       45.53      5.45 o 
   2   4  11      117.91      111.28     10.86 o 
   3   4  11       14.19       14.09      5.00 o 
   4   4  11        5.17       -1.91      5.31 o 
   5   4  11       19.86       30.82      8.77 o 
   6   4  11       66.36       68.46     10.24 o 
   7   4  11       13.45       20.20      9.15 o 
   8   4  11       83.25       99.18     20.06 o 
   9   4  11      187.49      171.58     26.66 o 
  10   4  11        3.09        9.52     13.51 o 
  11   4  11        0.21      -14.43     14.43 o 
 -11   5  11        0.43      -12.01     12.01 o 
 -10   5  11        1.65       -3.59     11.47 o 
  -9   5  11        4.80       -2.78     13.47 o 
  -8   5  11       27.26       33.42     11.78 o 
  -7   5  11        1.37        6.38     10.40 o 
  -6   5  11       15.66        9.52      9.18 o 
  -5   5  11        9.10        3.60      7.31 o 
  -4   5  11        1.41        2.22      7.27 o 
  -3   5  11       61.31       61.75      8.10 o 
  -2   5  11        3.72       -4.37      6.32 o 
  -1   5  11       88.47       82.46      8.59 o 
   0   5  11        1.99       -1.99      7.93 o 
   1   5  11       40.19       31.19      6.06 o 
   2   5  11        5.54        7.66      6.32 o 
   3   5  11       64.86       71.91      7.69 o 
   4   5  11       26.04       10.76      6.98 o 
   5   5  11       52.24       47.42     12.88 o 
   6   5  11       10.26        1.03     13.27 o 
   7   5  11       36.80       38.96     11.42 o 
   8   5  11        9.86       -5.33     11.25 o 
   9   5  11        0.00       -8.43     11.93 o 
  10   5  11      124.61      131.22     28.81 o 
 -10   6  11        7.17        1.53     13.07 o 
  -9   6  11       10.04       27.91     13.05 o 
  -8   6  11        0.13       -9.39     11.04 o 
  -7   6  11        0.21        2.07     11.06 o 
  -6   6  11       23.09       19.84     10.61 o 
  -5   6  11        0.24       -4.50      9.55 o 
  -4   6  11       70.17       82.17      9.82 o 
  -3   6  11      129.88      149.32     15.37 o 
  -2   6  11        0.00       -8.12      9.48 o 
  -1   6  11      240.89      209.46     25.83 o 
   0   6  11        1.89       -3.12      7.80 o 
   1   6  11        0.00       -6.38      6.69 o 
   2   6  11        2.82       -3.64      6.74 o 
   3   6  11       31.77       25.37      7.67 o 
   4   6  11       25.82       44.33     16.71 o 
   5   6  11       14.58       16.44      9.79 o 
   6   6  11        1.63       -9.17      9.17 o 
   7   6  11      140.40      194.77     17.21 o 
   8   6  11        2.58       -5.85     14.25 o 
   9   6  11       50.04       41.99     17.19 o 
  -8   7  11       43.55       27.93     13.84 o 
  -7   7  11        8.64       -3.58     11.51 o 
  -6   7  11       33.77       12.12     12.57 o 
  -5   7  11       13.73       15.26     11.86 o 
  -4   7  11       55.42       50.80     12.05 o 
  -3   7  11       18.69       16.95     23.75 o 
  -2   7  11       10.12       10.17     10.80 o 
  -1   7  11        2.75        7.90     10.54 o 
   0   7  11       79.77       91.19     27.23 o 
   1   7  11        0.20       -7.68      7.68 o 
   2   7  11       99.59      124.06     11.46 o 
   3   7  11       14.14       15.11      9.87 o 
   4   7  11       72.32       72.22     19.32 o 
   5   7  11       61.58       62.19     12.85 o 
   6   7  11        1.73       -4.81     11.20 o 
   7   7  11       17.70       14.99     13.19 o 
  -5   8  11        7.60      -19.84     20.57 o 
  -4   8  11        0.17       -3.52     11.94 o 
  -3   8  11        6.69       -1.24     12.69 o 
  -2   8  11       14.80        6.76     11.79 o 
  -1   8  11       40.83       42.52     14.24 o 
   0   8  11        0.10        3.67      9.92 o 
   1   8  11       20.70       18.76      9.43 o 
   2   8  11       37.98       50.06     12.96 o 
   3   8  11        8.83       -0.47     11.52 o 
   4   8  11       15.09       13.94     12.38 o 
 -12   0  12        3.06       15.90     17.37 o 
 -10   0  12        0.04        5.60     14.09 o 
  -8   0  12      462.44      503.83     17.00 o 
  -6   0  12      479.67      472.90     15.34 o 
  -4   0  12       72.64       84.11      8.14 o 
  -2   0  12     1913.88     1885.75     35.25 o 
   0   0  12       74.82       91.28      7.23 o 
   2   0  12       18.90       23.67      6.53 o 
   4   0  12       33.03       25.49      7.32 o 
   6   0  12       38.59       34.41      7.27 o 
   8   0  12      734.75      772.45     19.64 o 
  10   0  12       62.45       22.01     18.72 o 
  12   0  12        6.79       12.55     20.95 o 
 -13   1  12        0.11      -17.26     17.26 o 
 -12   1  12        1.66       21.66     17.89 o 
 -11   1  12        5.58        3.74     15.77 o 
 -10   1  12      355.94      374.78     17.54 o 
  -9   1  12       24.06       18.13      9.31 o 
  -8   1  12        4.40       -5.56      5.56 o 
  -7   1  12       12.50        9.78      5.51 o 
  -6   1  12        4.71        8.37      4.85 o 
  -5   1  12      495.03      508.90     10.84 o 
  -4   1  12      128.12      151.85      8.14 o 
  -3   1  12       27.73       29.90      5.49 o 
  -2   1  12      290.60      301.81     17.04 o 
  -1   1  12       39.19       36.97      4.32 o 
   0   1  12      229.91      221.83     11.03 o 
   1   1  12      572.71      572.40     12.58 o 
   2   1  12       30.70       30.11      4.58 o 
   3   1  12       18.87       18.73      4.82 o 
   4   1  12      115.90      134.56      7.09 o 
   5   1  12      220.97      195.63      8.12 o 
   6   1  12       90.31       89.46      9.24 o 
   7   1  12      197.02      200.85      9.53 o 
   8   1  12      183.44      230.34     12.61 o 
   9   1  12       49.75       63.61     10.72 o 
  10   1  12        6.61       -9.54     12.70 o 
  11   1  12        9.65       -2.36     14.15 o 
  12   1  12        0.25       22.70     22.75 o 
 -13   2  12        6.18       -2.14     20.25 o 
 -12   2  12       17.34       47.33     18.75 o 
 -11   2  12       44.50       37.32     25.33 o 
 -10   2  12        0.67       -4.64      9.04 o 
  -9   2  12        0.41       -1.05      9.95 o 
  -8   2  12       89.65       93.36      8.51 o 
  -7   2  12      104.79       89.74      8.13 o 
  -6   2  12      104.20      110.89      8.18 o 
  -5   2  12      414.01      411.56     12.09 o 
  -4   2  12      309.66      311.57     10.72 o 
  -3   2  12        4.11       -1.00      4.93 o 
  -2   2  12      120.00      136.82      9.61 o 
  -1   2  12      190.50      173.85     10.49 o 
   0   2  12        8.07       12.81      4.32 o 
   1   2  12       25.94       29.69      4.82 o 
   2   2  12       74.96       75.40      8.77 o 
   3   2  12       42.31       46.78      5.90 o 
   4   2  12      122.34      129.06      7.34 o 
   5   2  12        2.83        1.93      5.02 o 
   6   2  12       20.74       22.02      6.35 o 
   7   2  12      713.97      681.80     18.31 o 
   8   2  12       29.12       44.70     14.12 o 
   9   2  12       91.55      120.25     15.85 o 
  10   2  12        3.31      -13.17     13.17 o 
  11   2  12       57.40       51.94     16.41 o 
  12   2  12        0.00       -2.31     17.00 o 
 -12   3  12        5.28        2.61     16.17 o 
 -11   3  12       20.29       11.63     22.18 o 
 -10   3  12       53.34       48.14     12.02 o 
  -9   3  12       10.33        1.76      9.42 o 
  -8   3  12        0.05       -7.65      8.98 o 
  -7   3  12       67.36       81.67      8.59 o 
  -6   3  12       19.78       27.34      6.77 o 
  -5   3  12       60.19       57.03      7.04 o 
  -4   3  12        2.15        7.40      5.52 o 
  -3   3  12      132.14      132.31     13.94 o 
  -2   3  12      270.42      269.85     19.85 o 
  -1   3  12       94.11       86.65     10.88 o 
   0   3  12       56.13       65.95      6.13 o 
   1   3  12      206.96      186.82      7.54 o 
   2   3  12      152.87      163.32      7.38 o 
   3   3  12        1.89       -0.35      4.81 o 
   4   3  12       18.46        7.20      4.90 o 
   5   3  12        4.33       10.08      5.51 o 
   6   3  12       10.83        0.81      7.56 o 
   7   3  12       17.46       26.10     10.71 o 
   8   3  12        9.80       -1.64      9.81 o 
   9   3  12        9.90        8.95     12.01 o 
  10   3  12      108.80       89.51     14.86 o 
  11   3  12        0.13       -3.76     13.98 o 
 -12   4  12        0.68        7.34     12.98 o 
 -11   4  12        0.66       -7.93     12.57 o 
 -10   4  12       20.06       18.07     11.26 o 
  -9   4  12        0.61      -10.47     10.47 o 
  -8   4  12       16.67        6.70     10.11 o 
  -7   4  12       35.19       54.31     10.80 o 
  -6   4  12       42.03       38.20      7.88 o 
  -5   4  12        1.15       -3.41      9.73 o 
  -4   4  12       19.93       10.49      6.53 o 
  -3   4  12       27.96       36.77     10.38 o 
  -2   4  12      165.66      189.54     10.46 o 
  -1   4  12       55.70       64.84      7.62 o 
   0   4  12      412.97      377.11     12.70 o 
   1   4  12      156.68      170.74      8.67 o 
   2   4  12       65.82       61.24      6.59 o 
   3   4  12       18.54       11.10      5.35 o 
   4   4  12        4.54       13.90      6.94 o 
   5   4  12      245.68      230.38     11.72 o 
   6   4  12        7.01        4.74     21.34 o 
   7   4  12        0.14       -8.06     13.69 o 
   8   4  12      115.92      105.20     30.64 o 
   9   4  12       15.15       13.36     20.15 o 
  10   4  12       16.08       34.85     16.99 o 
 -11   5  12        2.48        1.01     13.22 o 
 -10   5  12        0.01      -12.65     12.65 o 
  -9   5  12        0.00        5.93     11.89 o 
  -8   5  12        1.05       -4.04     11.17 o 
  -7   5  12        0.15        0.64     10.36 o 
  -6   5  12        0.82       -0.70      9.44 o 
  -5   5  12       31.21       15.88      8.10 o 
  -4   5  12        0.52       -6.88      6.88 o 
  -3   5  12      110.35      111.56      9.99 o 
  -2   5  12       58.82       39.66      8.42 o 
  -1   5  12      191.05      168.98     12.84 o 
   0   5  12        7.95        3.41      6.91 o 
   1   5  12       47.12       54.44      7.20 o 
   2   5  12        1.16       -0.39      5.83 o 
   3   5  12        3.65        2.93      6.48 o 
   4   5  12       62.25       48.88     16.00 o 
   5   5  12        1.40       -0.73      9.48 o 
   6   5  12       57.88       61.38     11.17 o 
   7   5  12       76.88       99.96     13.84 o 
   8   5  12       12.64       -1.64     12.01 o 
   9   5  12        0.01       -6.74     12.18 o 
  -9   6  12       33.20       43.31     14.80 o 
  -8   6  12        5.02        0.44     11.95 o 
  -7   6  12        0.31       -8.16     11.87 o 
  -6   6  12        1.77      -10.81     10.81 o 
  -5   6  12        1.13       -9.77      9.77 o 
  -4   6  12      173.81      202.75     12.80 o 
  -3   6  12        8.06        7.09      8.32 o 
  -2   6  12       23.88       10.53      8.34 o 
  -1   6  12       50.84       33.84     11.32 o 
   0   6  12       36.03       40.58     10.11 o 
   1   6  12        1.82       -6.98      7.21 o 
   2   6  12       11.05        7.75      7.82 o 
   3   6  12       17.77       10.72      9.35 o 
   4   6  12        3.04       -9.08      9.08 o 
   5   6  12       46.29       45.35     11.51 o 
   6   6  12       33.19       37.69     12.51 o 
   7   6  12        0.00       -6.71     11.42 o 
   8   6  12       29.24       29.54     13.76 o 
  -7   7  12       50.34       24.75     16.09 o 
  -6   7  12        9.50       29.67     12.95 o 
  -5   7  12       27.96       40.74     13.20 o 
  -4   7  12        2.30        5.75     11.25 o 
  -3   7  12       30.91       34.81     12.08 o 
  -2   7  12        4.83       10.36     11.15 o 
  -1   7  12        1.00       14.29     11.34 o 
   0   7  12        1.84        3.38      8.74 o 
   1   7  12        4.43        1.67      9.51 o 
   2   7  12       35.49       56.61      9.63 o 
   3   7  12       98.11      117.74     13.44 o 
   4   7  12        0.19       -2.46     10.11 o 
   5   7  12       26.33        8.84     11.16 o 
   6   7  12        0.08       -2.76     14.58 o 
  -4   8  12        0.41      -19.34     19.34 o 
  -3   8  12       29.19       40.85     14.17 o 
  -2   8  12        7.35        9.14     13.29 o 
  -1   8  12        0.35      -14.81     14.81 o 
   0   8  12        9.20        6.29     10.41 o 
   1   8  12        9.91        0.43     10.04 o 
   2   8  12       13.11        4.60     12.00 o 
   3   8  12        4.32        1.90     19.36 o 
 -11   0  13      132.25      171.75     21.94 o 
  -9   0  13       79.18       99.31     11.61 o 
  -7   0  13      120.38      153.14     15.88 o 
  -5   0  13      107.37      129.45     18.42 o 
  -3   0  13       30.47       27.58      6.39 o 
  -1   0  13     4061.34     3939.27     98.48 o 
   1   0  13     1686.80     1633.61     49.32 o 
   3   0  13      491.86      463.75     22.20 o 
   5   0  13       11.12        8.96      8.30 o 
   7   0  13      205.49      222.75     15.74 o 
   9   0  13      146.42      153.53     21.39 o 
 -13   1  13        0.30        6.36     19.64 o 
 -12   1  13       11.68       19.99     18.66 o 
 -11   1  13       68.40       97.89     19.03 o 
 -10   1  13       10.50       -0.50     10.21 o 
  -9   1  13       16.17       16.22      7.87 o 
  -8   1  13      301.87      312.79     13.83 o 
  -7   1  13       42.32       42.35      8.28 o 
  -6   1  13       12.41       18.14      6.12 o 
  -5   1  13      394.64      382.34     11.86 o 
  -4   1  13      176.59      171.60      8.44 o 
  -3   1  13       18.25        1.73      5.16 o 
  -2   1  13       96.96       95.79      7.10 o 
  -1   1  13        2.98        3.62      4.22 o 
   0   1  13      355.88      350.88      8.98 o 
   1   1  13     1661.17     1672.80     27.87 o 
   2   1  13      264.88      249.12      8.00 o 
   3   1  13      238.37      210.41      7.81 o 
   4   1  13      143.35      160.76      9.64 o 
   5   1  13       83.58       78.80      7.51 o 
   6   1  13      196.68      207.42      8.97 o 
   7   1  13      141.78      169.21      9.78 o 
   8   1  13      187.89      200.00     13.28 o 
   9   1  13       21.41       31.69     10.93 o 
  10   1  13       37.28       22.59     14.88 o 
  11   1  13        2.67        5.85     32.84 o 
 -12   2  13        3.40       -1.18     18.64 o 
 -11   2  13       15.31       23.07     15.22 o 
 -10   2  13       59.86       64.95     13.32 o 
  -9   2  13        0.69        3.27     10.11 o 
  -8   2  13       99.64       84.40      9.50 o 
  -7   2  13       58.32       68.73      8.46 o 
  -6   2  13      347.94      353.20     12.22 o 
  -5   2  13       55.60       60.16      7.37 o 
  -4   2  13      303.67      301.89     11.31 o 
  -3   2  13      325.42      298.41     10.41 o 
  -2   2  13      874.51      821.96     21.93 o 
  -1   2  13       21.75       28.66      6.65 o 
   0   2  13       33.51       29.55      4.97 o 
   1   2  13      336.06      335.97      9.31 o 
   2   2  13      617.22      563.49     12.23 o 
   3   2  13      351.41      347.50      9.84 o 
   4   2  13        5.83        7.42      5.22 o 
   5   2  13       12.46       -1.79      5.99 o 
   6   2  13       45.97       40.36      7.05 o 
   7   2  13       16.07       15.36      8.50 o 
   8   2  13      299.50      297.90     15.26 o 
   9   2  13      140.90      165.93     16.19 o 
  10   2  13       48.58       42.93     15.28 o 
  11   2  13        0.08      -11.65     16.62 o 
 -12   3  13        0.26       19.03     27.70 o 
 -11   3  13        9.43       -3.91     11.42 o 
 -10   3  13       43.25       51.21     12.53 o 
  -9   3  13      177.29      194.19     15.68 o 
  -8   3  13      229.15      257.60     16.12 o 
  -7   3  13      181.81      199.07     11.66 o 
  -6   3  13       72.26       86.42      8.84 o 
  -5   3  13        6.55        1.84      6.38 o 
  -4   3  13      143.63      149.99     12.69 o 
  -3   3  13       46.27       49.17      7.36 o 
  -2   3  13        2.78        0.30      5.62 o 
  -1   3  13     1165.29     1067.70     21.54 o 
   0   3  13       25.20       25.28      5.12 o 
   1   3  13      453.33      439.99     15.95 o 
   2   3  13        1.04       -0.43      4.95 o 
   3   3  13       71.90       65.60      6.33 o 
   4   3  13      224.68      226.42     12.43 o 
   5   3  13      163.47      165.65      9.00 o 
   6   3  13      242.10      224.67     12.41 o 
   7   3  13       97.47      127.08     11.41 o 
   8   3  13      352.83      330.23     18.00 o 
   9   3  13      132.70      153.15     17.32 o 
  10   3  13        0.70        3.83     14.67 o 
 -11   4  13       72.28       75.23     19.33 o 
 -10   4  13       42.98       35.48     13.09 o 
  -9   4  13       25.13       28.81     13.27 o 
  -8   4  13       39.59       46.83     11.44 o 
  -7   4  13      102.49      106.54     13.33 o 
  -6   4  13        0.00       -7.30      7.30 o 
  -5   4  13        2.93       -6.51      6.51 o 
  -4   4  13      207.36      190.22     11.41 o 
  -3   4  13       22.24       31.42      7.34 o 
  -2   4  13       29.46       18.94      7.26 o 
  -1   4  13      482.15      469.47     17.50 o 
   0   4  13       41.09       32.59     14.69 o 
   1   4  13       17.63       20.85      5.93 o 
   2   4  13       25.66       21.67      6.08 o 
   3   4  13        0.86       -5.53      5.53 o 
   4   4  13       54.62       61.85     14.34 o 
   5   4  13       25.96       46.12      8.67 o 
   6   4  13      133.25      145.48     14.02 o 
   7   4  13        1.47       -9.83     10.35 o 
   8   4  13       12.32        4.65     12.51 o 
   9   4  13        2.06        4.28     13.11 o 
  10   4  13       75.91       99.35     24.42 o 
 -10   5  13       78.26       79.11     18.29 o 
  -9   5  13       25.45       23.27     12.88 o 
  -8   5  13       25.48       -3.54     11.34 o 
  -7   5  13        0.16       -6.32     10.77 o 
  -6   5  13        3.64      -10.33     10.33 o 
  -5   5  13       14.84        6.37     10.86 o 
  -4   5  13       71.86       55.44      9.14 o 
  -3   5  13       71.03       61.69     11.15 o 
  -2   5  13       27.41       28.05      8.25 o 
  -1   5  13       60.88       54.34     13.24 o 
   0   5  13       49.49       36.66      6.99 o 
   1   5  13      122.89      122.67      8.91 o 
   2   5  13        4.80       -0.24      8.31 o 
   3   5  13      225.76      216.05     10.34 o 
   4   5  13       96.11      137.01     13.30 o 
   5   5  13        2.22       -8.94      8.94 o 
   6   5  13       28.11       31.81     11.63 o 
   7   5  13        0.17      -11.53     11.53 o 
   8   5  13        2.79       -4.46     14.45 o 
   9   5  13       12.57       40.84     15.60 o 
  -8   6  13        0.48       -7.91     13.61 o 
  -7   6  13       22.93       13.75     12.55 o 
  -6   6  13        0.27       -3.17     11.79 o 
  -5   6  13       11.32        5.31     10.59 o 
  -4   6  13        5.54       10.01     14.18 o 
  -3   6  13       48.81       41.27      9.69 o 
  -2   6  13      179.71      188.25     13.61 o 
  -1   6  13       10.60        5.29     10.91 o 
   0   6  13       15.32       -2.03      7.95 o 
   1   6  13        8.34        3.16      8.32 o 
   2   6  13        2.36        1.71      8.15 o 
   3   6  13       29.37       26.98     10.84 o 
   4   6  13        4.31       14.21     10.63 o 
   5   6  13       47.79       66.39     13.11 o 
   6   6  13        0.00       20.29     14.29 o 
   7   6  13        2.14       -9.56     12.95 o 
  -6   7  13       30.44       40.68     14.10 o 
  -5   7  13       38.01       19.90     13.24 o 
  -4   7  13       10.51       -6.93     12.05 o 
  -3   7  13        5.66       -6.95     11.92 o 
  -2   7  13        6.21       10.58     11.57 o 
  -1   7  13       27.45       34.75     12.69 o 
   0   7  13        4.43       13.01      9.73 o 
   1   7  13        4.26       -0.30     10.06 o 
   2   7  13       57.38       46.04     11.90 o 
   3   7  13        1.87        6.91     10.72 o 
   4   7  13        1.12       -8.62     11.25 o 
   5   7  13       46.89       28.06     13.31 o 
  -2   8  13       27.11        1.34     23.56 o 
  -1   8  13       14.92       11.79     22.66 o 
   0   8  13       29.96       20.00     14.86 o 
  -8   0  14       51.28       58.86     13.93 o 
  -6   0  14      118.04       89.60     15.18 o 
  -4   0  14        0.01        3.70     10.80 o 
  -2   0  14      266.46      272.59     18.72 o 
   0   0  14        0.05       -7.66      8.90 o 
   2   0  14     4044.77     3826.19     97.67 o 
   4   0  14       10.67       24.08     12.36 o 
   6   0  14      235.39      244.07     19.56 o 
   8   0  14       14.41        5.03     15.60 o 
 -12   1  14       19.40        0.61     20.91 o 
 -11   1  14        5.90       14.46     18.44 o 
 -10   1  14      102.10       98.43     13.37 o 
  -9   1  14        3.34       -5.60      7.96 o 
  -8   1  14      439.58      450.20     14.49 o 
  -7   1  14        5.14        0.69      7.19 o 
  -6   1  14       70.47       51.20      9.81 o 
  -5   1  14      364.95      358.55     12.04 o 
  -4   1  14      755.69      721.42     23.38 o 
  -3   1  14       51.93       63.85      7.22 o 
  -2   1  14      863.76      848.43     18.06 o 
  -1   1  14      338.82      315.85     10.68 o 
   0   1  14     1249.18     1219.74     49.29 o 
   1   1  14      489.59      491.37     13.34 o 
   2   1  14       36.15       51.39      6.93 o 
   3   1  14      118.39      135.78      9.32 o 
   4   1  14      121.26      121.62      7.76 o 
   5   1  14      116.67      123.54      8.30 o 
   6   1  14      114.09      125.16      9.75 o 
   7   1  14       15.92        9.53      8.57 o 
   8   1  14      324.77      340.51     27.08 o 
   9   1  14      204.65      282.56     18.65 o 
  10   1  14       68.05      129.23     25.16 o 
  11   1  14        1.57        7.41     22.82 o 
 -12   2  14       16.14        2.78     20.71 o 
 -11   2  14        0.53        1.29     12.72 o 
 -10   2  14        2.05       -0.65     12.31 o 
  -9   2  14       28.28       38.29     11.16 o 
  -8   2  14       85.73      109.19     10.66 o 
  -7   2  14     1129.05     1146.21     24.14 o 
  -6   2  14       31.81       37.90      7.97 o 
  -5   2  14        0.16        3.14      6.54 o 
  -4   2  14       65.34       78.54      8.14 o 
  -3   2  14        0.79        1.65      5.74 o 
  -2   2  14        2.25       -1.65      5.80 o 
  -1   2  14      178.23      182.34      7.60 o 
   0   2  14       59.92       61.50      6.02 o 
   1   2  14      438.35      401.17     11.95 o 
   2   2  14        0.15        3.10      5.07 o 
   3   2  14      232.68      217.19      8.66 o 
   4   2  14      306.22      308.92     13.73 o 
   5   2  14      185.83      183.97      9.26 o 
   6   2  14       41.91       51.82      8.01 o 
   7   2  14      369.54      339.77     14.49 o 
   8   2  14       12.47        5.99     10.03 o 
   9   2  14       10.39        4.61     15.87 o 
  10   2  14        0.02        1.82     15.50 o 
 -11   3  14        6.77       10.68     13.82 o 
 -10   3  14       69.70       80.26     14.42 o 
  -9   3  14       44.68       74.01     13.31 o 
  -8   3  14      108.64      125.05     14.65 o 
  -7   3  14      200.09      239.34     13.22 o 
  -6   3  14      107.10      127.01     12.56 o 
  -5   3  14      212.31      204.07     12.55 o 
  -4   3  14       45.67       12.37      9.90 o 
  -3   3  14      167.36      165.10     10.34 o 
  -2   3  14       90.10       90.18      9.04 o 
  -1   3  14        2.46        8.05      6.26 o 
   0   3  14        0.26        0.59      5.47 o 
   1   3  14       70.45       64.86      6.78 o 
   2   3  14        1.36       -0.77      5.55 o 
   3   3  14      117.85      129.82      8.11 o 
   4   3  14        1.34       -4.55      5.85 o 
   5   3  14        0.20        2.84      6.72 o 
   6   3  14        4.03        1.60      8.61 o 
   7   3  14       32.88       39.00     10.10 o 
   8   3  14        0.65       15.17     12.61 o 
   9   3  14      146.83      184.89     19.36 o 
  10   3  14      132.21      135.11     19.32 o 
 -10   4  14       86.73       52.98     18.03 o 
  -9   4  14      134.37      147.70     25.42 o 
  -8   4  14       56.20       43.44     12.13 o 
  -7   4  14        1.71       12.46     10.67 o 
  -6   4  14        1.42       -1.21     10.30 o 
  -5   4  14      103.67       79.62      9.68 o 
  -4   4  14       38.83       23.03      7.79 o 
  -3   4  14        0.74       -4.73      7.23 o 
  -2   4  14      441.60      475.60     19.26 o 
  -1   4  14      129.97      130.65     23.10 o 
   0   4  14        8.41        3.22      5.99 o 
   1   4  14        3.68        2.82      6.02 o 
   2   4  14      407.00      359.54     11.32 o 
   3   4  14        4.64       -2.94      6.37 o 
   4   4  14       59.96       43.05      7.38 o 
   5   4  14       67.37       44.25     14.15 o 
   6   4  14       59.38       54.35     11.63 o 
   7   4  14        2.38       -5.40     11.05 o 
   8   4  14       10.22       32.88     14.10 o 
   9   4  14       43.09       44.23     15.95 o 
  -9   5  14      130.63      132.16     16.62 o 
  -8   5  14      101.32       74.72     13.74 o 
  -7   5  14       25.60        3.97     14.17 o 
  -6   5  14       21.29        5.40     11.88 o 
  -5   5  14       35.65       42.16      9.70 o 
  -4   5  14       12.15       12.14      8.80 o 
  -3   5  14       67.85       68.68      9.82 o 
  -2   5  14      403.31      301.07     13.50 o 
  -1   5  14       33.78       10.92     13.24 o 
   0   5  14        0.08        1.95      8.65 o 
   1   5  14       41.09       34.28     14.05 o 
   2   5  14        4.90       -2.15      6.99 o 
   3   5  14       55.62       50.63      8.22 o 
   4   5  14       91.16       99.17     13.16 o 
   5   5  14       82.39       92.76     25.74 o 
   6   5  14        1.04      -10.88     10.88 o 
   7   5  14       11.18       20.80     13.11 o 
   8   5  14       26.36       35.15     15.07 o 
  -8   6  14        9.71       -8.58     21.35 o 
  -7   6  14       11.23       10.04     12.50 o 
  -6   6  14       11.93        8.60     16.91 o 
  -5   6  14        0.05       -7.06     11.09 o 
  -4   6  14        4.15        4.26      9.90 o 
  -3   6  14       36.60       24.77     11.40 o 
  -2   6  14        1.13       -8.82      8.82 o 
  -1   6  14       47.41       50.26     11.40 o 
   0   6  14        6.55       -1.21      7.38 o 
   1   6  14        5.23        6.15      9.04 o 
   2   6  14        1.17       -1.01      9.06 o 
   3   6  14       14.89        9.99     11.08 o 
   4   6  14      171.37      178.44     15.96 o 
   5   6  14        2.20      -12.98     12.98 o 
   6   6  14       27.70       39.35     13.08 o 
  -5   7  14       23.67       11.67     13.79 o 
  -4   7  14       69.46       80.18     14.41 o 
  -3   7  14       11.09       23.49     12.75 o 
  -2   7  14       25.50       21.07     12.39 o 
  -1   7  14       16.04        5.48     18.43 o 
   0   7  14        1.64       -1.41      9.42 o 
   1   7  14        1.54      -10.08     10.08 o 
   2   7  14       13.69        3.91     12.30 o 
   3   7  14        0.02        8.94     12.85 o 
  -9   0  15       72.84       95.87     19.14 o 
  -7   0  15      134.11      154.74     19.90 o 
  -5   0  15      178.14      207.06     19.58 o 
  -3   0  15     1088.30     1086.94     39.81 o 
  -1   0  15        8.88       21.98     11.37 o 
   1   0  15      775.22      738.20     30.80 o 
   3   0  15      100.63       77.87     15.33 o 
   5   0  15        3.64        5.01     12.20 o 
   7   0  15      389.24      377.09     25.33 o 
 -10   1  15        2.93       22.09     17.04 o 
  -9   1  15       10.12        0.87     19.54 o 
  -8   1  15        3.99        0.82     22.11 o 
  -7   1  15       18.92       11.73      8.76 o 
  -6   1  15      365.80      346.10     12.74 o 
  -5   1  15        5.97        6.63      6.65 o 
  -4   1  15       60.14       54.50      7.88 o 
  -3   1  15       90.07       97.73      8.84 o 
  -2   1  15       81.13       84.77      7.82 o 
  -1   1  15      172.53      179.91     12.31 o 
   0   1  15       68.16       84.71     10.08 o 
   1   1  15     1055.44     1015.97     27.05 o 
   2   1  15        0.19       -5.36      7.53 o 
   3   1  15      357.99      351.37     19.64 o 
   4   1  15      212.82      208.49     23.71 o 
   5   1  15       26.92       21.02     12.85 o 
   6   1  15        1.56       -3.65     10.14 o 
   7   1  15        2.19      -12.56     14.14 o 
   8   1  15       45.51       51.08     20.58 o 
 -11   2  15        1.69        6.07     22.81 o 
 -10   2  15        7.50       10.31     14.70 o 
  -9   2  15       29.34       26.21     12.28 o 
  -8   2  15       15.35       15.46     10.34 o 
  -7   2  15        8.70       -0.40      7.84 o 
  -6   2  15      684.81      654.19     20.93 o 
  -5   2  15       79.75       88.85      9.39 o 
  -4   2  15      157.30      129.32      9.69 o 
  -3   2  15       39.34       45.63      7.54 o 
  -2   2  15       99.35       96.62     11.31 o 
  -1   2  15      245.90      236.94     11.58 o 
   0   2  15      197.39      212.10     14.48 o 
   1   2  15        1.36        5.90      6.47 o 
   2   2  15        2.54        6.74      5.62 o 
   3   2  15      113.61      126.18      8.25 o 
   4   2  15       53.46       61.35      8.73 o 
   5   2  15      225.07      234.29     10.58 o 
   6   2  15      272.76      298.41     13.98 o 
   7   2  15       56.21       41.45     10.89 o 
   8   2  15       39.64       27.75     11.25 o 
   9   2  15       15.95       30.62     16.20 o 
 -10   3  15       65.08       94.10     22.59 o 
  -9   3  15       81.67       93.02     16.66 o 
  -8   3  15      129.04      120.16     14.28 o 
  -7   3  15       78.31      107.70     10.92 o 
  -6   3  15       22.11       -2.66      8.14 o 
  -5   3  15       34.75       20.62      8.21 o 
  -4   3  15        0.39       -1.44      7.66 o 
  -3   3  15       18.93        5.88      7.11 o 
  -2   3  15       80.70       69.73      8.63 o 
  -1   3  15      169.28      190.40      9.48 o 
   0   3  15      323.30      303.23     14.46 o 
   1   3  15      122.02      123.72      8.35 o 
   2   3  15        5.31        6.57      6.26 o 
   3   3  15      134.66      135.30     10.08 o 
   4   3  15       85.10       73.80      8.06 o 
   5   3  15       37.82       32.55      9.19 o 
   6   3  15      123.80      117.39     12.17 o 
   7   3  15       63.00       52.48     11.28 o 
   8   3  15        0.02      -11.35     12.77 o 
   9   3  15        0.08      -14.59     14.59 o 
 -10   4  15       42.67       62.78     20.74 o 
  -9   4  15       15.59       11.42     17.92 o 
  -8   4  15      170.20      163.57     15.88 o 
  -7   4  15      126.64      132.43     15.08 o 
  -6   4  15      100.88      101.96     10.79 o 
  -5   4  15       28.88       22.38      9.53 o 
  -4   4  15       42.87       35.52      8.97 o 
  -3   4  15       18.59        9.27      7.73 o 
  -2   4  15        0.39        4.90      7.95 o 
  -1   4  15       48.99       49.22      7.52 o 
   0   4  15        0.60       -6.37      6.37 o 
   1   4  15       26.30       24.70      7.04 o 
   2   4  15      116.23      125.33      9.09 o 
   3   4  15       20.16        6.47      7.01 o 
   4   4  15       86.25      100.21      9.42 o 
   5   4  15       19.30       22.09      9.12 o 
   6   4  15        2.17        7.36      9.77 o 
   7   4  15        1.30        8.46     13.76 o 
   8   4  15       22.26       15.36     14.10 o 
  -8   5  15        0.84       -9.37     14.81 o 
  -7   5  15       79.06      104.45     21.26 o 
  -6   5  15       13.52       10.75     20.02 o 
  -5   5  15        0.75       -8.73      8.73 o 
  -4   5  15        6.41        1.69      8.93 o 
  -3   5  15        2.68        9.63      9.53 o 
  -2   5  15       34.48       28.26      9.18 o 
  -1   5  15        0.84       -7.22      7.22 o 
   0   5  15       49.50       37.91     11.71 o 
   1   5  15      482.66      408.87     25.02 o 
   2   5  15       55.33       51.84      8.37 o 
   3   5  15       80.80       71.92      9.35 o 
   4   5  15        9.14        9.97     10.05 o 
   5   5  15        5.80       -9.52     12.01 o 
   6   5  15       21.93       25.48     13.13 o 
   7   5  15        4.02        0.37     18.15 o 
  -6   6  15        0.71       -4.05     13.41 o 
  -5   6  15       71.73       75.46     14.12 o 
  -4   6  15        0.00       -6.64      9.76 o 
  -3   6  15        6.24       -9.73      9.73 o 
  -2   6  15       71.65       61.44     11.26 o 
  -1   6  15       19.16       12.02      8.96 o 
   0   6  15       11.40       15.65      8.59 o 
   1   6  15        0.58        6.84      8.73 o 
   2   6  15       36.44       34.90     10.58 o 
   3   6  15        2.45       -5.38     11.85 o 
   4   6  15        0.41       -9.60     12.46 o 
   5   6  15       11.45       17.66     13.23 o 
  -3   7  15        5.54      -12.21     20.26 o 
  -2   7  15       81.24      114.51     16.91 o 
  -1   7  15      113.92      118.49     13.58 o 
   0   7  15        7.36       -4.84     11.00 o 
   1   7  15        1.89       -1.64     11.67 o 
  -8   0  16      106.51       97.08     20.56 o 
  -6   0  16        1.67       -5.34     12.07 o 
  -4   0  16      108.57      134.02     18.55 o 
  -2   0  16       60.93       67.18     15.46 o 
   0   0  16       26.27       39.02     14.31 o 
   2   0  16        1.69        7.85     10.94 o 
   4   0  16       66.61       76.36     16.16 o 
   6   0  16        0.26      -13.83     13.83 o 
 -10   1  16       16.12       47.36     20.56 o 
  -9   1  16       13.70       10.26     13.74 o 
  -8   1  16       46.25       30.42     12.15 o 
  -7   1  16      112.97      144.17     25.58 o 
  -6   1  16       41.57       22.38     10.26 o 
  -5   1  16       59.73       32.11     10.82 o 
  -4   1  16        6.43        7.10     11.29 o 
  -3   1  16        1.03        2.32      8.50 o 
  -2   1  16       31.68       36.91      9.83 o 
  -1   1  16        1.36       -0.52      7.81 o 
   0   1  16       45.54       47.26      9.64 o 
   1   1  16        3.07       -6.52      7.95 o 
   2   1  16        8.18       14.75      9.16 o 
   3   1  16       23.63       19.14      9.49 o 
   4   1  16      232.03      218.81     14.47 o 
   5   1  16       12.09       10.57     10.88 o 
   6   1  16       22.40       13.23     12.21 o 
   7   1  16       12.46        5.68     12.32 o 
   8   1  16       13.95       13.30     21.06 o 
 -10   2  16       36.28       27.12     14.43 o 
  -9   2  16        0.01        3.93     12.59 o 
  -8   2  16        1.77       -2.09      9.56 o 
  -7   2  16        3.03        0.90      8.90 o 
  -6   2  16       19.14       19.84      8.62 o 
  -5   2  16       31.63       26.47      8.64 o 
  -4   2  16       39.34       34.82      8.16 o 
  -3   2  16      174.60      188.20     11.53 o 
  -2   2  16       12.46        2.50     10.67 o 
  -1   2  16        3.34        8.17     13.13 o 
   0   2  16       16.22       10.85      9.12 o 
   1   2  16        5.37       10.80      9.02 o 
   2   2  16        0.01       -9.13      9.13 o 
   3   2  16        7.03       16.12     11.96 o 
   4   2  16        0.57       -7.09     10.28 o 
   5   2  16       10.00       11.81     11.17 o 
   6   2  16        3.09       -0.03     11.40 o 
   7   2  16      212.75      253.61     29.12 o 
   8   2  16       21.45       37.78     22.16 o 
 -10   3  16       20.67       14.42     20.91 o 
  -9   3  16        7.19        3.10     26.43 o 
  -8   3  16        0.01      -11.92     12.03 o 
  -7   3  16       24.93       29.30     10.15 o 
  -6   3  16       45.02       43.77      9.55 o 
  -5   3  16        5.67       -7.67      8.29 o 
  -4   3  16       10.26       17.45      8.72 o 
  -3   3  16       10.67        7.58      8.12 o 
  -2   3  16       43.83       55.23      8.79 o 
  -1   3  16      147.16      171.32     11.74 o 
   0   3  16      137.88      153.78     14.41 o 
   1   3  16        0.61       -6.29      6.51 o 
   2   3  16       18.98       10.75      6.69 o 
   3   3  16        1.87        1.78      6.80 o 
   4   3  16       22.29       35.28      8.53 o 
   5   3  16        2.56       -7.86      7.86 o 
   6   3  16        3.44      -10.17     10.17 o 
   7   3  16       39.57       46.40     20.19 o 
   8   3  16       13.46        9.41     16.08 o 
  -9   4  16        8.35      -18.03     18.03 o 
  -8   4  16      229.44      286.85     20.65 o 
  -7   4  16       11.74       -1.01     12.78 o 
  -6   4  16        7.15       -1.98      9.89 o 
  -5   4  16        7.00        1.92     10.90 o 
  -4   4  16        4.49       -3.00      9.03 o 
  -3   4  16       84.93       79.64     10.60 o 
  -2   4  16        9.53        3.01      8.18 o 
  -1   4  16       30.38       26.66      7.74 o 
   0   4  16      168.93      130.57     11.55 o 
   1   4  16        2.14        1.79      7.36 o 
   2   4  16        4.25       -5.88      7.35 o 
   3   4  16        0.36       -7.50      7.50 o 
   4   4  16        0.24       -8.09      8.09 o 
   5   4  16       61.22       65.76     11.54 o 
   6   4  16       36.21        5.64     11.45 o 
   7   4  16        6.32       10.71     14.59 o 
  -7   5  16       61.36       77.22     16.73 o 
  -6   5  16        2.19      -12.86     19.61 o 
  -5   5  16       34.34       32.97     10.79 o 
  -4   5  16        0.37        2.14      9.72 o 
  -3   5  16       49.57       74.20     11.74 o 
  -2   5  16       84.23      108.17     12.24 o 
  -1   5  16        0.06       -7.87      7.87 o 
   0   5  16       68.01       56.81      9.02 o 
   1   5  16       21.43       15.26      8.52 o 
   2   5  16       19.35       22.01      8.76 o 
   3   5  16       60.58       86.63     15.05 o 
   4   5  16        1.38        8.61     10.26 o 
   5   5  16        9.14       -2.12     14.31 o 
   6   5  16       29.19       26.79     19.40 o 
  -5   6  16       17.66       33.87     14.14 o 
  -4   6  16        9.76        1.24     10.92 o 
  -3   6  16        8.58       14.52     11.29 o 
  -2   6  16        0.62       -0.45     11.58 o 
  -1   6  16       19.25       14.73      9.96 o 
   0   6  16        8.19        2.10      9.46 o 
   1   6  16        2.15       -9.31      9.31 o 
   2   6  16        9.40        6.02     10.56 o 
   3   6  16        0.08        2.85     13.03 o 
  -9   0  17       62.31       75.40     21.37 o 
  -7   0  17       98.94       60.88     18.77 o 
  -5   0  17       11.59       20.54     14.15 o 
  -3   0  17        0.53       -5.84     12.91 o 
  -1   0  17       76.80       88.09     16.27 o 
   1   0  17       33.63       30.29     13.56 o 
   3   0  17       58.55       45.12     15.57 o 
   5   0  17        3.95       -6.56     15.92 o 
   7   0  17       78.44      117.00     22.92 o 
 -10   1  17       32.30       63.83     22.01 o 
  -9   1  17        7.23      -15.21     21.97 o 
  -8   1  17        0.45      -11.31     11.31 o 
  -7   1  17       22.05       15.93     11.24 o 
  -6   1  17        0.90       -2.69     10.39 o 
  -5   1  17       95.87      101.74     12.91 o 
  -4   1  17       58.83       70.65     13.54 o 
  -3   1  17        2.05       -0.68      9.64 o 
  -2   1  17        2.35       -7.94      9.46 o 
  -1   1  17        9.41        7.51      8.77 o 
   0   1  17       30.28       36.07     11.13 o 
   1   1  17       54.29       70.70     11.71 o 
   2   1  17        6.74        5.90      9.90 o 
   3   1  17      120.92      110.12     13.22 o 
   4   1  17       85.78       95.37     13.59 o 
   5   1  17        0.05       -4.81     10.45 o 
   6   1  17        3.55      -12.77     12.77 o 
   7   1  17       78.25      114.09     23.78 o 
   8   1  17        4.62       -0.28     20.17 o 
  -9   2  17       24.60        0.77     17.10 o 
  -8   2  17        0.00       10.41     13.28 o 
  -7   2  17       17.01       11.45     20.78 o 
  -6   2  17       39.33       48.10     12.66 o 
  -5   2  17       16.72        3.34     11.76 o 
  -4   2  17        4.24        4.48     11.64 o 
  -3   2  17        0.07       -7.06      9.80 o 
  -2   2  17       38.45       39.74     11.14 o 
  -1   2  17       90.89      102.79     13.22 o 
   0   2  17       17.15        8.16      9.41 o 
   1   2  17        0.09       -4.21      9.29 o 
   2   2  17        7.69        4.12      9.50 o 
   3   2  17       40.38       31.25     14.45 o 
   4   2  17      129.51      124.43     15.19 o 
   5   2  17       21.21       -1.22     12.00 o 
   6   2  17       10.78       35.15     20.36 o 
   7   2  17        6.69       -7.59     22.09 o 
  -8   3  17       12.60        3.91     12.61 o 
  -7   3  17        9.57       -0.01      9.64 o 
  -6   3  17        1.09       -6.69      9.35 o 
  -5   3  17        9.31       -1.26      8.71 o 
  -4   3  17        4.26        2.20      8.27 o 
  -3   3  17        0.93       -2.41      8.39 o 
  -2   3  17       19.96       21.52      8.84 o 
  -1   3  17      101.00      114.60     11.99 o 
   0   3  17        3.17       -4.42      8.31 o 
   1   3  17       71.42       79.84     10.12 o 
   2   3  17        9.34       -8.25     10.61 o 
   3   3  17       14.04       12.44      9.42 o 
   4   3  17       18.04        4.94      9.66 o 
   5   3  17       98.92       74.11     14.41 o 
   6   3  17       20.21       13.28     19.21 o 
   7   3  17       19.10      -14.53     20.74 o 
  -7   4  17        2.86      -15.26     15.26 o 
  -6   4  17       10.38        4.18     10.28 o 
  -5   4  17       14.98        7.94     10.49 o 
  -4   4  17        0.09        3.69      9.21 o 
  -3   4  17       25.42       34.25     12.31 o 
  -2   4  17        0.05        3.07      9.56 o 
  -1   4  17      241.02      231.59     19.23 o 
   0   4  17       13.89       -2.31      7.98 o 
   1   4  17        0.00       -5.21      8.27 o 
   2   4  17       48.42       36.34      8.97 o 
   3   4  17        0.47       -6.56      8.07 o 
   4   4  17        7.69       -4.66      8.88 o 
   5   4  17        0.12       -8.36     10.98 o 
   6   4  17        0.01      -11.63     11.63 o 
  -6   5  17        0.87      -18.55     18.55 o 
  -5   5  17        2.48       15.82     11.86 o 
  -4   5  17       43.40       50.78     12.14 o 
  -3   5  17       37.75       38.44     17.24 o 
  -2   5  17       21.80       18.34      8.92 o 
  -1   5  17       69.75       69.23     16.54 o 
   0   5  17       48.42       40.78      9.82 o 
   1   5  17        7.22        0.36      9.12 o 
   2   5  17        0.11       -9.05      9.05 o 
   3   5  17        0.20       17.01      9.57 o 
   4   5  17       46.76       56.60     11.83 o 
  -1   6  17        0.00        2.61     10.26 o 
  -8   0  18       36.15       42.13     19.36 o 
  -6   0  18       11.10      -11.73     16.91 o 
  -4   0  18       38.31       35.43     15.55 o 
  -2   0  18       93.79      119.04     19.20 o 
   0   0  18       53.14       37.32     15.90 o 
   2   0  18       87.98       58.64     18.09 o 
   4   0  18        0.13        0.59     16.01 o 
   6   0  18        5.84      -12.99     18.40 o 
  -9   1  18        0.17      -12.94     12.94 o 
  -8   1  18       36.39       47.75     36.10 o 
  -7   1  18        1.89        0.14     12.85 o 
  -6   1  18       12.64       -0.63     11.86 o 
  -5   1  18       10.97       -0.43     10.87 o 
  -4   1  18       11.03       -5.12     10.44 o 
  -3   1  18       20.82       15.48     11.27 o 
  -2   1  18        6.23       -4.15     10.69 o 
  -1   1  18        0.44        6.79      9.78 o 
   0   1  18        0.19       -6.97     10.11 o 
   1   1  18        9.04       10.13     11.22 o 
   2   1  18       12.30        8.70     10.73 o 
   3   1  18        5.54        2.96     11.04 o 
   4   1  18        9.66        4.83     12.19 o 
   5   1  18        1.80       -9.67     14.87 o 
   6   1  18        0.04       -4.44     13.10 o 
   7   1  18        0.90       -5.73     22.42 o 
  -8   2  18       10.36       -3.61     13.70 o 
  -7   2  18        4.10       -4.78     12.97 o 
  -6   2  18       22.65       11.83     12.66 o 
  -5   2  18       41.31       28.35     12.46 o 
  -4   2  18       39.89       30.42     11.74 o 
  -3   2  18        9.16        8.16     10.81 o 
  -2   2  18       35.94       29.40     11.77 o 
  -1   2  18        9.91       15.23     10.43 o 
   0   2  18        3.59       -5.85     10.66 o 
   1   2  18       49.39       55.38     11.73 o 
   2   2  18        1.53        3.43     10.88 o 
   3   2  18        2.98       -2.95     11.38 o 
   4   2  18        1.89       16.20     12.50 o 
   5   2  18      105.95      122.26     15.89 o 
   6   2  18        2.42      -14.35     20.41 o 
  -7   3  18       14.19        7.81     28.04 o 
  -6   3  18        0.27        5.96     12.67 o 
  -5   3  18        8.39      -12.86     13.04 o 
  -4   3  18       13.91        2.04     11.57 o 
  -3   3  18        1.79        2.53      9.00 o 
  -2   3  18       37.24       37.57     12.38 o 
  -1   3  18        2.43       25.15     12.14 o 
   0   3  18       26.35       20.92     12.37 o 
   1   3  18       88.32      109.25     20.75 o 
   2   3  18       19.97       24.75     13.12 o 
   3   3  18        2.99       -8.27     28.04 o 
   4   3  18        3.53       -7.95     13.66 o 
   5   3  18        4.05      -17.61     19.53 o 
  -6   4  18       29.21       33.28     12.18 o 
  -5   4  18        0.08      -10.08     10.08 o 
  -4   4  18        0.02       10.67     10.51 o 
  -3   4  18        3.47       22.54     10.57 o 
  -2   4  18       28.10       31.21     11.58 o 
  -1   4  18        4.17       19.07     11.22 o 
   0   4  18       47.50       26.55     14.33 o 
   1   4  18       22.05        9.15     11.00 o 
   2   4  18        7.21       17.84     10.24 o 
   3   4  18       10.06       -0.66     11.07 o 
   4   4  18        5.61        6.20     11.54 o 
  -3   5  18       11.61       22.54     11.81 o 
  -2   5  18        7.80       11.17     12.14 o 
  -1   5  18        0.02       -2.70     11.58 o 
   0   5  18       14.23       25.12     11.79 o 
   1   5  18       35.71       41.66     10.72 o 
  -7   0  19       12.39       10.76     18.24 o 
  -5   0  19       25.21        7.42     16.43 o 
  -3   0  19       30.05       49.48     19.88 o 
  -1   0  19        1.81       -1.11     15.95 o 
   1   0  19       28.77       25.59     16.28 o 
   3   0  19      118.65      142.82     21.48 o 
   5   0  19       81.47       87.56     23.14 o 
  -7   1  19       32.21       27.33     14.34 o 
  -6   1  19       30.97       44.21     14.44 o 
  -5   1  19        4.98      -11.55     11.55 o 
  -4   1  19        1.19       -4.63     11.64 o 
  -3   1  19        1.50       18.67     12.00 o 
  -2   1  19        0.94      -10.30     11.12 o 
  -1   1  19        4.35       -6.63     10.88 o 
   0   1  19        0.38       14.40     11.88 o 
   1   1  19       30.99       44.42     12.47 o 
   2   1  19       81.03       89.67     14.37 o 
   3   1  19        1.60       -4.94     15.60 o 
   4   1  19       68.45       48.35     13.86 o 
   5   1  19        3.29       17.51     13.94 o 
  -7   2  19       10.61       20.40     21.32 o 
  -6   2  19        0.04      -14.00     26.06 o 
  -5   2  19        5.99       -6.21     12.06 o 
  -4   2  19       16.35       -3.31     13.58 o 
  -3   2  19        0.00        7.86     11.92 o 
  -2   2  19      149.29      160.40     17.13 o 
  -1   2  19        0.00       -6.57     18.30 o 
   0   2  19       10.46        1.85     11.76 o 
   1   2  19       61.91       53.37     16.94 o 
   2   2  19       38.34       43.58     13.50 o 
   3   2  19      100.75       91.73     15.48 o 
   4   2  19        1.27      -13.54     13.54 o 
   5   2  19       26.09       41.35     14.68 o 
  -5   3  19       23.95       22.74     13.60 o 
  -4   3  19       78.51       74.88     15.55 o 
  -3   3  19       32.95       24.48     12.69 o 
  -2   3  19        0.44       -1.85     12.98 o 
  -1   3  19        7.30       -7.00     14.17 o 
   0   3  19       28.41       31.83     14.30 o 
   1   3  19        9.09        6.86     13.03 o 
   2   3  19       43.58       60.38     15.57 o 
   3   3  19        0.08      -13.79     13.79 o 
  -3   4  19       11.14       15.26     14.31 o 
  -2   4  19       49.37       41.64     40.06 o 
  -1   4  19       43.82       41.48     14.23 o 
   0   4  19       36.84       44.36     23.41 o 
   1   4  19      121.33       94.70     16.32 o 
  -4   0  20       39.83       35.09     20.76 o 
  -2   0  20       41.37       29.49     17.80 o 
   0   0  20       17.93       21.11     18.62 o 
   2   0  20       11.22       18.55     20.74 o 
  -5   1  20       18.89        9.18     14.08 o 
  -4   1  20        0.54       13.16     29.06 o 
  -3   1  20       66.12       54.65     13.49 o 
  -2   1  20       23.91       23.07     13.53 o 
  -1   1  20        0.19      -12.72     12.72 o 
   0   1  20        3.63       -6.79     12.55 o 
   1   1  20       19.80       21.27     13.82 o 
   2   1  20       59.98       49.68     15.26 o 
   3   1  20       88.49      101.56     16.78 o 
  -4   2  20        5.54       -0.94     13.86 o 
  -3   2  20       15.96       11.24     14.21 o 
  -2   2  20       33.77       23.84     13.13 o 
  -1   2  20       14.60       -4.02     13.13 o 
   0   2  20        0.71        1.94     17.38 o 
   1   2  20       83.45       81.24     22.28 o 
   2   2  20        4.08        0.64     13.47 o 
  -2   3  20        9.26       23.93     15.20 o 
  -1   3  20        2.15       -4.15     14.07 o 
   0   3  20      255.60      298.04     32.64 o 
  -1   0  21      149.10      184.03     27.91 o 
                                                 
